# Supplementary material for: 4-Chloro-2-[(E)-(4-fluoro­phen­yl)imino­meth­yl]phenol
Source: Acta Crystallogr Sect E Struct Rep Online. 2013 Dec 14;70(Pt 1):o42. doi: 10.1107/S1600536813033278 (PMC3914085; doi:10.1107/S1600536813033278)
Supplement: Supplementary file 1 [file e-70-00o42-sup1.cif]

##############################################################################
#                                                                            #
# This CIF contains the data in a paper accepted for publication in          #
# Acta Crystallographica Section E. It conforms to the requirements of       #
# Notes for Authors for Acta Crystallographica Section E, and has been       #
# peer reviewed under the auspices of the IUCr Commission on Journals.       #
#                                                                            #
# Full details of the Crystallographic Information File format               #
# are given in the paper "The Crystallographic Information File (CIF):       #
# a New Standard Archive File for Crystallography" by S. R. Hall, F. H.      #
# Allen and I. D. Brown [Acta Cryst. (1991), A47, 655-685].                  #
#                                                                            #
# The current version of the core CIF dictionary is obtainable from          #
# ftp://ftp.iucr.org/pub/cif_core.dic.                                       #
#                                                                            #
# Software is freely available for graphical display of the structure(s)     #
# in this CIF. For information consult the CIF software page                 #
# http://www.iucr.org/resources/cif/software.                                #
#                                                                            #
# This file may be used for bona fide research purposes within the           #
# scientific community so long as proper attribution is given to the journal # 
# article from which it was obtained.                                        #
#                                                                            #
##############################################################################
data_I
_audit_creation_method     SHELXL-97
_journal_date_recd_electronic     2013-12-04
_journal_date_accepted     2013-12-09
_journal_name_full     'Acta Crystallographica, Section E'
_journal_year     2014
_journal_volume     70
_journal_issue      1
_journal_page_first     o42
_journal_page_last     o42
_journal_paper_category     QO
_journal_paper_doi     10.1107/S1600536813033278
_journal_coeditor_code     ZL2572
_publ_contact_author_name     'Tian-Jun Feng'
_publ_contact_author_address
;
College of Mathematics and Physics
Lanzhou Jiaotong University
Lanzhou 730070
People's Republic of China
;
_publ_contact_author_email     fengtj707@126.com
_publ_contact_author_fax     '86 013679466890'
_publ_contact_author_phone     '86 013679466890'
_publ_section_title
;
4-Chloro-2-[(<i>E</i>)-(4-fluorophenyl)iminomethyl]phenol
;
loop_
    _publ_author_name
    _publ_author_footnote
    _publ_author_address
    'Tian-Jun Feng' .
;
College of Mathematics and Physics
Lanzhou Jiaotong University
Lanzhou 730070
People's Republic of China
;
_database_code_depnum_ccdc_archive     'CCDC 975729'
_chemical_name_systematic
;
4-Chloro-2-[(<i>E</i>)-(4-fluorophenyl)iminomethyl]phenol
;
_chemical_name_common     ?
_chemical_formula_moiety     'C13 H9 Cl F N O'
_chemical_formula_sum     'C13 H9 Cl F N O'
_chemical_formula_iupac     'C13 H9 Cl F N O'
_chemical_formula_weight     249.66
_chemical_melting_point     ?
_symmetry_cell_setting     monoclinic
_symmetry_space_group_name_H-M     'P 21/n'
_symmetry_space_group_name_Hall     '-P 2yn'
loop_
    _symmetry_equiv_pos_as_xyz
    'x, y, z'
    '-x+1/2, y+1/2, -z+1/2'
    '-x, -y, -z'
    'x-1/2, -y-1/2, z-1/2'
_cell_length_a     4.5140(9)
_cell_length_b     20.560(4)
_cell_length_c     12.0712(19)
_cell_angle_alpha     90.00
_cell_angle_beta     94.153(16)
_cell_angle_gamma     90.00
_cell_volume     1117.4(3)
_cell_formula_units_Z     4
_cell_measurement_reflns_used     3100
_cell_measurement_theta_min     1.66
_cell_measurement_theta_max     26.00
_cell_measurement_temperature     293(2)
_exptl_crystal_description     block
_exptl_crystal_colour     yellow
_exptl_crystal_size_max     0.34
_exptl_crystal_size_mid     0.27
_exptl_crystal_size_min     0.22
_exptl_crystal_density_diffrn     1.484
_exptl_crystal_density_meas     ?
_exptl_crystal_density_method     'not measured'
_exptl_crystal_F_000     512
_exptl_absorpt_coefficient_mu     0.335
_exptl_absorpt_correction_type     multi-scan
_exptl_absorpt_process_details     '(CrysAlis PRO; Agilent, 2011)'
_exptl_absorpt_correction_T_min     0.908
_exptl_absorpt_correction_T_max     0.942
_exptl_special_details
;
;
_diffrn_ambient_temperature     293(2)
_diffrn_radiation_type     MoK\a
_diffrn_radiation_wavelength     0.71073
_diffrn_radiation_source     'fine-focus sealed tube'
_diffrn_radiation_monochromator     graphite
_diffrn_measurement_device_type     'Agilent Xcalibur (Eos, Gemini)'
_diffrn_measurement_method     '\w scans'
_diffrn_detector_area_resol_mean     ?
_diffrn_reflns_number     6481
_diffrn_reflns_av_R_equivalents     0.0646
_diffrn_reflns_av_sigmaI/netI     0.0771
_diffrn_reflns_theta_min     2.61
_diffrn_reflns_theta_max     25.20
_diffrn_reflns_theta_full     25.20
_diffrn_measured_fraction_theta_max     0.999
_diffrn_measured_fraction_theta_full     0.999
_diffrn_reflns_limit_h_min     -5
_diffrn_reflns_limit_h_max     5
_diffrn_reflns_limit_k_min     -23
_diffrn_reflns_limit_k_max     24
_diffrn_reflns_limit_l_min     -14
_diffrn_reflns_limit_l_max     14
_diffrn_standards_number     0
_diffrn_standards_interval_count     0
_diffrn_standards_interval_time     0
_diffrn_standards_decay_%     0
_refine_special_details
;
 Refinement of F^2^ against ALL reflections.  The weighted R-factor wR and
 goodness of fit S are based on F^2^, conventional R-factors R are based
 on F, with F set to zero for negative F^2^. The threshold expression of
 F^2^ > 2sigma(F^2^) is used only for calculating R-factors(gt) etc. and is
 not relevant to the choice of reflections for refinement.  R-factors based
 on F^2^ are statistically about twice as large as those based on F, and R-
 factors based on ALL data will be even larger.
;
_reflns_number_total     2016
_reflns_number_gt     1143
_reflns_threshold_expression     I>2sigma(I)
_refine_ls_structure_factor_coef     Fsqd
_refine_ls_matrix_type     full
_refine_ls_R_factor_all     0.1123
_refine_ls_R_factor_gt     0.0560
_refine_ls_wR_factor_gt     0.1154
_refine_ls_wR_factor_ref     0.1530
_refine_ls_goodness_of_fit_ref     1.044
_refine_ls_restrained_S_all     1.044
_refine_ls_number_reflns     2016
_refine_ls_number_parameters     155
_refine_ls_number_restraints     0
_refine_ls_hydrogen_treatment     constr
_refine_ls_weighting_scheme     calc
_refine_ls_weighting_details
         'calc w=1/[\s^2^(Fo^2^)+(0.0516P)^2^+0.0000P] where P=(Fo^2^+2Fc^2^)/3'
_atom_sites_solution_hydrogens     geom
_atom_sites_solution_primary     direct
_atom_sites_solution_secondary     difmap
_refine_ls_shift/su_max     0.000
_refine_ls_shift/su_mean     0.000
_refine_diff_density_max     0.191
_refine_diff_density_min     -0.226
_refine_ls_extinction_method     none
_refine_ls_extinction_coef     ?
loop_
    _atom_type_symbol
    _atom_type_description
    _atom_type_scat_dispersion_real
    _atom_type_scat_dispersion_imag
    _atom_type_scat_source
    'C' 'C' 0.0033 0.0016
                         'International Tables Vol C Tables 4.2.6.8 and 6.1.1.4'
    'H' 'H' 0.0000 0.0000
                         'International Tables Vol C Tables 4.2.6.8 and 6.1.1.4'
    'N' 'N' 0.0061 0.0033
                         'International Tables Vol C Tables 4.2.6.8 and 6.1.1.4'
    'O' 'O' 0.0106 0.0060
                         'International Tables Vol C Tables 4.2.6.8 and 6.1.1.4'
    'Cl' 'Cl' 0.1484 0.1585
                         'International Tables Vol C Tables 4.2.6.8 and 6.1.1.4'
    'F' 'F' 0.0171 0.0103
                         'International Tables Vol C Tables 4.2.6.8 and 6.1.1.4'
_computing_data_collection     'CrysAlis PRO (Agilent, 2011)'
_computing_cell_refinement     'CrysAlis PRO (Agilent, 2011)'
_computing_data_reduction     'CrysAlis PRO (Agilent, 2011)'
_computing_structure_solution     'SHELXS97 (Sheldrick, 2008)'
_computing_structure_refinement     'SHELXL97 (Sheldrick, 2008)'
_computing_molecular_graphics     'ORTEPIII (Burnett & Johnson, 1996)'
_computing_publication_material     'SHELXL97 (Sheldrick, 2008)'
loop_
    _atom_site_type_symbol
    _atom_site_label
    _atom_site_fract_x
    _atom_site_fract_y
    _atom_site_fract_z
    _atom_site_U_iso_or_equiv
    _atom_site_adp_type
    _atom_site_calc_flag
    _atom_site_refinement_flags
    _atom_site_occupancy
    _atom_site_symmetry_multiplicity
    _atom_site_disorder_assembly
    _atom_site_disorder_group
    C C1 0.2601(7) 0.22941(16) 0.7977(3) 0.0364(8) Uani d . 1 1 . .
    C C2 0.1287(7) 0.22602(17) 0.6887(3) 0.0409(8) Uani d . 1 1 . .
    C C3 -0.0847(8) 0.17908(18) 0.6617(3) 0.0485(10) Uani d . 1 1 . .
    H H3 -0.1728 0.1772 0.5897 0.058 Uiso calc R 1 1 . .
    C C4 -0.1685(8) 0.13523(18) 0.7395(3) 0.0480(9) Uani d . 1 1 . .
    H H4 -0.3112 0.1038 0.7202 0.058 Uiso calc R 1 1 . .
    C C5 -0.0384(8) 0.13834(17) 0.8465(3) 0.0462(9) Uani d . 1 1 . .
    C C6 0.1714(7) 0.18464(16) 0.8761(3) 0.0456(9) Uani d . 1 1 . .
    H H6 0.2552 0.1863 0.9488 0.055 Uiso calc R 1 1 . .
    C C7 0.4848(7) 0.27750(17) 0.8303(3) 0.0420(9) Uani d . 1 1 . .
    H H7 0.5699 0.2772 0.9028 0.050 Uiso calc R 1 1 . .
    C C8 0.7834(7) 0.36833(16) 0.7949(3) 0.0380(8) Uani d . 1 1 . .
    C C9 0.8940(7) 0.37974(17) 0.9038(3) 0.0477(9) Uani d . 1 1 . .
    H H9 0.8310 0.3540 0.9610 0.057 Uiso calc R 1 1 . .
    C C10 1.0968(8) 0.42908(17) 0.9277(3) 0.0517(10) Uani d . 1 1 . .
    H H10 1.1698 0.4370 1.0005 0.062 Uiso calc R 1 1 . .
    C C11 1.1880(8) 0.46601(17) 0.8424(3) 0.0487(9) Uani d . 1 1 . .
    C C12 1.0866(8) 0.45657(18) 0.7349(3) 0.0524(10) Uani d . 1 1 . .
    H H12 1.1526 0.4824 0.6785 0.063 Uiso calc R 1 1 . .
    C C13 0.8819(8) 0.40728(17) 0.7116(3) 0.0494(10) Uani d . 1 1 . .
    H H13 0.8093 0.4002 0.6385 0.059 Uiso calc R 1 1 . .
    Cl Cl1 -0.1447(3) 0.08228(5) 0.94489(9) 0.0769(4) Uani d . 1 1 . .
    F F1 1.3866(5) 0.51483(10) 0.86620(19) 0.0767(7) Uani d . 1 1 . .
    N N1 0.5694(6) 0.32018(13) 0.7626(2) 0.0407(7) Uani d . 1 1 . .
    O O1 0.2061(6) 0.26776(13) 0.60954(19) 0.0573(7) Uani d . 1 1 . .
    H H1 0.3290 0.2937 0.6366 0.086 Uiso calc R 1 1 . .
loop_
    _atom_site_aniso_label
    _atom_site_aniso_U_11
    _atom_site_aniso_U_22
    _atom_site_aniso_U_33
    _atom_site_aniso_U_12
    _atom_site_aniso_U_13
    _atom_site_aniso_U_23
    C1 0.0361(18) 0.039(2) 0.0332(19) 0.0018(16) -0.0011(15) -0.0019(16)
    C2 0.044(2) 0.043(2) 0.035(2) -0.0010(17) 0.0013(16) -0.0047(17)
    C3 0.052(2) 0.054(2) 0.038(2) 0.0012(19) -0.0047(18) -0.0142(19)
    C4 0.048(2) 0.044(2) 0.051(2) -0.0036(18) 0.0013(19) -0.0134(19)
    C5 0.053(2) 0.041(2) 0.044(2) -0.0051(18) 0.0023(18) -0.0012(17)
    C6 0.051(2) 0.048(2) 0.037(2) 0.0005(18) -0.0034(17) -0.0033(18)
    C7 0.0398(19) 0.046(2) 0.039(2) 0.0023(17) -0.0052(16) -0.0055(18)
    C8 0.0378(19) 0.036(2) 0.039(2) 0.0013(15) -0.0008(16) -0.0005(17)
    C9 0.052(2) 0.048(2) 0.043(2) -0.0075(18) 0.0015(18) -0.0019(18)
    C10 0.059(2) 0.049(2) 0.045(2) -0.0026(19) -0.0100(19) -0.0030(19)
    C11 0.045(2) 0.042(2) 0.058(3) -0.0080(17) -0.0024(19) -0.004(2)
    C12 0.056(2) 0.049(2) 0.053(2) -0.005(2) 0.007(2) 0.0058(19)
    C13 0.052(2) 0.053(2) 0.042(2) 0.0011(19) -0.0058(18) 0.0001(19)
    Cl1 0.0965(9) 0.0668(8) 0.0659(7) -0.0274(6) -0.0031(6) 0.0137(6)
    F1 0.0852(16) 0.0563(15) 0.0870(17) -0.0318(13) -0.0043(13) -0.0019(13)
    N1 0.0397(16) 0.0414(17) 0.0407(17) -0.0025(14) 0.0010(13) -0.0040(15)
    O1 0.0689(19) 0.0628(18) 0.0385(14) -0.0163(14) -0.0068(13) 0.0018(14)
_geom_special_details
;
 All esds (except the esd in the dihedral angle between two l.s. planes)
 are estimated using the full covariance matrix.  The cell esds are taken
 into account individually in the estimation of esds in distances, angles
 and torsion angles; correlations between esds in cell parameters are only
 used when they are defined by crystal symmetry.  An approximate (isotropic)
 treatment of cell esds is used for estimating esds involving l.s. planes.
;
loop_
    _geom_bond_atom_site_label_1
    _geom_bond_atom_site_label_2
    _geom_bond_site_symmetry_2
    _geom_bond_distance
    _geom_bond_publ_flag
    C1 C6 . 1.400(4) ?
    C1 C2 . 1.406(4) ?
    C1 C7 . 1.450(4) ?
    C2 O1 . 1.349(4) ?
    C2 C3 . 1.385(4) ?
    C3 C4 . 1.374(5) ?
    C3 H3 . 0.9300 ?
    C4 C5 . 1.381(5) ?
    C4 H4 . 0.9300 ?
    C5 C6 . 1.372(4) ?
    C5 Cl1 . 1.747(4) ?
    C6 H6 . 0.9300 ?
    C7 N1 . 1.276(4) ?
    C7 H7 . 0.9300 ?
    C8 C13 . 1.384(4) ?
    C8 C9 . 1.392(4) ?
    C8 N1 . 1.418(4) ?
    C9 C10 . 1.383(5) ?
    C9 H9 . 0.9300 ?
    C10 C11 . 1.366(5) ?
    C10 H10 . 0.9300 ?
    C11 C12 . 1.359(5) ?
    C11 F1 . 1.362(4) ?
    C12 C13 . 1.386(5) ?
    C12 H12 . 0.9300 ?
    C13 H13 . 0.9300 ?
    O1 H1 . 0.8200 ?
loop_
    _geom_angle_atom_site_label_1
    _geom_angle_atom_site_label_2
    _geom_angle_atom_site_label_3
    _geom_angle_site_symmetry_1
    _geom_angle_site_symmetry_3
    _geom_angle
    _geom_angle_publ_flag
    C6 C1 C2 . . 118.6(3) ?
    C6 C1 C7 . . 119.6(3) ?
    C2 C1 C7 . . 121.8(3) ?
    O1 C2 C3 . . 119.2(3) ?
    O1 C2 C1 . . 121.2(3) ?
    C3 C2 C1 . . 119.5(3) ?
    C4 C3 C2 . . 121.2(3) ?
    C4 C3 H3 . . 119.4 ?
    C2 C3 H3 . . 119.4 ?
    C3 C4 C5 . . 119.3(3) ?
    C3 C4 H4 . . 120.4 ?
    C5 C4 H4 . . 120.4 ?
    C6 C5 C4 . . 121.0(3) ?
    C6 C5 Cl1 . . 119.9(3) ?
    C4 C5 Cl1 . . 119.1(3) ?
    C5 C6 C1 . . 120.4(3) ?
    C5 C6 H6 . . 119.8 ?
    C1 C6 H6 . . 119.8 ?
    N1 C7 C1 . . 122.1(3) ?
    N1 C7 H7 . . 119.0 ?
    C1 C7 H7 . . 119.0 ?
    C13 C8 C9 . . 118.5(3) ?
    C13 C8 N1 . . 116.9(3) ?
    C9 C8 N1 . . 124.6(3) ?
    C10 C9 C8 . . 120.5(3) ?
    C10 C9 H9 . . 119.8 ?
    C8 C9 H9 . . 119.8 ?
    C11 C10 C9 . . 118.8(3) ?
    C11 C10 H10 . . 120.6 ?
    C9 C10 H10 . . 120.6 ?
    C12 C11 F1 . . 118.5(3) ?
    C12 C11 C10 . . 122.8(4) ?
    F1 C11 C10 . . 118.7(3) ?
    C11 C12 C13 . . 118.1(4) ?
    C11 C12 H12 . . 120.9 ?
    C13 C12 H12 . . 120.9 ?
    C8 C13 C12 . . 121.3(3) ?
    C8 C13 H13 . . 119.3 ?
    C12 C13 H13 . . 119.3 ?
    C7 N1 C8 . . 122.3(3) ?
    C2 O1 H1 . . 109.5 ?
loop_
    _geom_hbond_atom_site_label_D
    _geom_hbond_atom_site_label_H
    _geom_hbond_atom_site_label_A
    _geom_hbond_site_symmetry_A
    _geom_hbond_distance_DH
    _geom_hbond_distance_HA
    _geom_hbond_distance_DA
    _geom_hbond_angle_DHA
    C7 H7 O1 4_666 0.93 2.69 3.569(4) 157.8
    C10 H10 F1 3_867 0.93 2.67 3.481(4) 146.5
    O1 H1 N1 . 0.82 1.88 2.613(3) 147.5
_iucr_refine_instructions_details
;
TITL 1 in P2(1)/n
CELL 0.71073   4.5140  20.5599  12.0712  90.000  94.153  90.000
ZERR   4   0.0009   0.0035   0.0019   0.000   0.016   0.000
LATT 1
SYMM 0.5-X, 0.5+Y, 0.5-Z
SFAC C  H  N  O  Cl F
UNIT 52  36  4  4  4  4
OMIT -3 50.4
L.S. 20
ACTA
BOND $h
FMAP 2
PLAN 20
eqiv $2 0.5+x, 0.5-y, 0.5+z
htab c7 o1_$2
eqiv $1 3-x, 1-y, 2-z
htab c10 f1_$1
htab o1 n1
size 0.34 0.27 0.22
WGHT   0.051600   0.000000
FVAR 0.592240
MOLE 1
C1     1   0.260137   0.229411   0.797695  11.000000   0.036150 =
           0.039440   0.033200  -0.001930  -0.001070   0.001760
C2     1   0.128696   0.226022   0.688658  11.000000   0.043640 =
           0.043480   0.035200  -0.004720   0.001330  -0.000960
C3     1  -0.084672   0.179076   0.661747  11.000000   0.051880 =
           0.054440   0.038020  -0.014180  -0.004720   0.001180
AFIX 43
H3     2  -0.172777   0.177209   0.589749  11.000000  -1.200000
AFIX 0
C4     1  -0.168481   0.135230   0.739472  11.000000   0.048320 =
           0.044080   0.051370  -0.013450   0.001310  -0.003640
AFIX 43
H4     2  -0.311229   0.103803   0.720244  11.000000  -1.200000
AFIX 0
C5     1  -0.038436   0.138337   0.846451  11.000000   0.053110 =
           0.040990   0.044250  -0.001180   0.002270  -0.005150
C6     1   0.171442   0.184637   0.876123  11.000000   0.051370 =
           0.047930   0.036600  -0.003280  -0.003370   0.000500
AFIX 43
H6     2   0.255229   0.186274   0.948758  11.000000  -1.200000
AFIX 0
C7     1   0.484773   0.277500   0.830283  11.000000   0.039830 =
           0.046300   0.038840  -0.005470  -0.005150   0.002320
AFIX 43
H7     2   0.569865   0.277224   0.902789  11.000000  -1.200000
AFIX 0
C8     1   0.783412   0.368326   0.794929  11.000000   0.037840 =
           0.036370   0.039350  -0.000460  -0.000770   0.001300
C9     1   0.893960   0.379743   0.903845  11.000000   0.051560 =
           0.048210   0.042970  -0.001920   0.001460  -0.007490
AFIX 43
H9     2   0.830965   0.354006   0.960977  11.000000  -1.200000
AFIX 0
C10    1   1.096771   0.429081   0.927682  11.000000   0.059130 =
           0.048630   0.045400  -0.002980  -0.010010  -0.002580
AFIX 43
H10    2   1.169808   0.436990   1.000456  11.000000  -1.200000
AFIX 0
C11    1   1.187960   0.466008   0.842411  11.000000   0.044660 =
           0.042070   0.058390  -0.003920  -0.002410  -0.008050
C12    1   1.086560   0.456570   0.734883  11.000000   0.056010 =
           0.049130   0.052550   0.005760   0.006860  -0.005170
AFIX 43
H12    2   1.152596   0.482449   0.678481  11.000000  -1.200000
AFIX 0
C13    1   0.881890   0.407279   0.711602  11.000000   0.051500 =
           0.053100   0.042270   0.000120  -0.005760   0.001110
AFIX 43
H13    2   0.809291   0.400246   0.638510  11.000000  -1.200000
AFIX 0
Cl1    5  -0.144732   0.082279   0.944890  11.000000   0.096540 =
           0.066800   0.065930   0.013720  -0.003100  -0.027400
F1     6   1.386569   0.514828   0.866199  11.000000   0.085230 =
           0.056260   0.087030  -0.001920  -0.004250  -0.031850
N1     3   0.569377   0.320177   0.762632  11.000000   0.039750 =
           0.041410   0.040700  -0.003970   0.000970  -0.002520
O1     4   0.206074   0.267759   0.609537  11.000000   0.068870 =
           0.062840   0.038530   0.001770  -0.006790  -0.016300
AFIX 147
H1     2   0.328984   0.293673   0.636637  11.000000  -1.500000
AFIX
HKLF 4
REM  1 in P2(1)/n
REM R1=  0.0560 for   1143 Fo > 4sig(Fo)  and  0.1123 for all   2016 data
REM    155 parameters refined using      0 restraints
END
;
