# Supplementary material for: 4-Chloro-2-[(E)-(4-fluoro­phen­yl)imino­meth­yl]phenol
Source: Acta Crystallogr Sect E Struct Rep Online. 2013 Dec 14;70(Pt 1):o42. doi: 10.1107/S1600536813033278 (PMC3914085; doi:10.1107/S1600536813033278)
Supplement: Supplementary file 2 [file e-70-00o42-Isup2.hkl]

# 
# h,k,l, Fc-squared, Fo-squared, sigma(Fo-squared) and status flag 
# 
data_I
_shelx_title ' 1 in P2(1)/n' 
_shelx_refln_list_code          4 
_shelx_F_calc_maximum      172.70 
_exptl_crystal_F_000       512.00 
_reflns_d_resolution_high  0.8348 
 
loop_ 
 _symmetry_equiv_pos_as_xyz 
 'x, y, z' 
 '-x+1/2, y+1/2, -z+1/2' 
 '-x, -y, -z' 
 'x-1/2, -y-1/2, z-1/2' 
 
_cell_length_a     4.5140 
_cell_length_b    20.5599 
_cell_length_c    12.0712 
_cell_angle_alpha  90.000 
_cell_angle_beta   94.153 
_cell_angle_gamma  90.000 
 
_shelx_F_squared_multiplier     1.000 
 
loop_ 
 _refln_index_h 
 _refln_index_k 
 _refln_index_l 
 _refln_F_squared_calc 
 _refln_F_squared_meas 
 _refln_F_squared_sigma 
 _refln_observed_status 
   2   0   0      411.75      428.92     29.78 o 
   4   0   0      227.62      259.04     27.36 o 
   1   1   0      772.74      742.44     12.33 o 
   2   1   0       64.45       60.67      6.93 o 
   3   1   0        3.33        4.01      2.53 o 
   4   1   0        0.54        1.12      2.69 o 
   5   1   0        0.07       -7.06      6.04 o 
   1   2   0      324.06      285.24      8.40 o 
   2   2   0       78.83       69.16      6.60 o 
   3   2   0       64.56       62.39      7.46 o 
   4   2   0      205.31      222.83     19.48 o 
   5   2   0        3.64        3.82      7.70 o 
   1   3   0     3402.01     3339.34     34.00 o 
   2   3   0     2270.60     2336.73     45.08 o 
   3   3   0        4.60        1.44      3.02 o 
   4   3   0       73.65       98.96     15.11 o 
   5   3   0        0.38        6.58      5.02 o 
   0   4   0       94.07       80.06      6.13 o 
   1   4   0     4007.89     3881.46     38.05 o 
   2   4   0       14.17       13.86      4.89 o 
   3   4   0       56.61       53.92      8.61 o 
   4   4   0       37.80       21.53      7.74 o 
   5   4   0        0.96        4.37      6.00 o 
   1   5   0     3422.09     3341.41     63.36 o 
   2   5   0     1563.75     1704.90     39.35 o 
   3   5   0       21.66       18.34      4.84 o 
   4   5   0       13.25        8.68      5.39 o 
   5   5   0       44.53       59.37     15.93 o 
   0   6   0     1531.39     1457.93     36.59 o 
   1   6   0      199.62      206.92     16.80 o 
   2   6   0      442.39      488.26     18.77 o 
   3   6   0        8.97        7.78      3.55 o 
   4   6   0        6.48        3.52      2.99 o 
   5   6   0        3.18       -6.63     12.86 o 
   1   7   0        0.08        4.45      5.24 o 
   2   7   0     2364.34     2464.11     41.24 o 
   3   7   0       13.93        7.85      4.42 o 
   4   7   0       13.66       20.72      8.72 o 
   5   7   0        2.36       18.51     11.35 o 
   0   8   0       12.69       16.27      4.37 o 
   1   8   0       53.08       33.34      8.35 o 
   2   8   0      254.36      230.26     17.96 o 
   3   8   0        3.66        2.88      5.87 o 
   4   8   0       85.87       75.55     16.99 o 
   5   8   0        0.48       23.49     13.72 o 
   1   9   0       23.23       16.43      7.14 o 
   2   9   0      442.15      417.26     25.73 o 
   3   9   0       47.01       30.31      9.41 o 
   4   9   0       10.70        4.56     10.04 o 
   5   9   0        0.58      -19.40     12.93 o 
   0  10   0       86.11       68.31      8.73 o 
   1  10   0      596.07      717.06     44.27 o 
   2  10   0       13.50        2.42      4.07 o 
   3  10   0       63.71       69.57     12.19 o 
   4  10   0       53.41       42.15     14.37 o 
   1  11   0      483.11      506.66     42.45 o 
   2  11   0      163.98      135.49     17.83 o 
   3  11   0      314.92      317.69     26.54 o 
   4  11   0        7.40        4.22      9.60 o 
   0  12   0      156.48      145.36     17.68 o 
   1  12   0      312.22      311.89     31.56 o 
   2  12   0        4.45       -6.01      4.01 o 
   3  12   0      282.43      250.54     32.62 o 
   4  12   0       48.92       13.22     15.47 o 
   1  13   0      463.75      566.69     34.72 o 
   2  13   0       45.37       49.43     10.99 o 
   3  13   0       10.27       13.18      8.05 o 
   4  13   0        0.10        6.83     14.17 o 
   0  14   0       97.46       78.71     11.18 o 
   1  14   0       48.16       39.77      9.67 o 
   2  14   0       32.70       20.75      6.86 o 
   3  14   0       41.69       25.37      4.62 o 
   4  14   0        1.33       -1.04     10.49 o 
   1  15   0       40.45       29.78      8.83 o 
   2  15   0       52.88       33.27      9.11 o 
   3  15   0       10.85       12.99      6.02 o 
   4  15   0        1.08        5.96     19.20 o 
   0  16   0        2.91        5.91      5.72 o 
   1  16   0       58.92       76.15     14.80 o 
   2  16   0       47.60       33.50     10.91 o 
   3  16   0       29.96       12.98      7.79 o 
   4  16   0        1.07       10.10      8.96 o 
   1  17   0        8.01        6.62      5.02 o 
   2  17   0       58.68       83.84     22.28 o 
   3  17   0       26.88       21.43      9.41 o 
   0  18   0      189.26      209.72     29.39 o 
   1  18   0      106.43      104.72     17.72 o 
   2  18   0       56.08       65.78     15.65 o 
   3  18   0        3.56        5.61      6.60 o 
   1  19   0      167.32      187.43     21.54 o 
   2  19   0       82.55       90.62     19.99 o 
   3  19   0       16.55        9.56      7.13 o 
   0  20   0      812.44      844.29     61.33 o 
   1  20   0       69.80       76.50     14.54 o 
   2  20   0        1.36       -3.27     15.20 o 
   3  20   0        9.82        0.47      5.92 o 
   1  21   0        1.35        6.42      9.09 o 
   2  21   0       26.29       50.65     14.29 o 
   0  22   0      566.13      565.31     80.57 o 
   1  22   0       37.66       44.90     14.08 o 
   2  22   0        8.42        3.72      6.02 o 
   1  23   0       29.67       14.26      6.75 o 
   0  24   0        5.49       21.98     14.91 o 
   1  24   0       22.13       15.30      9.74 o 
  -5   0   1        1.33       -9.50     19.39 o 
  -3   0   1        2.41        1.29      6.20 o 
  -1   0   1      234.58      215.82      9.40 o 
   1   0   1     1447.26     1406.52     41.45 o 
   3   0   1      808.90      880.99     54.34 o 
   5   0   1        1.65      -10.04     14.20 o 
  -5   1   1        0.02        9.57      7.09 o 
  -4   1   1        7.51        2.42      2.53 o 
  -3   1   1      984.82     1076.21     33.72 o 
  -2   1   1       25.15       27.21      5.12 o 
  -1   1   1      329.80      309.30      8.61 o 
   1   1   1     4911.45     4469.68     40.48 o 
   2   1   1      346.90      325.46     11.46 o 
   3   1   1      740.49      819.18     32.56 o 
   4   1   1        3.07        1.41      2.52 o 
   5   1   1        6.08        7.23      4.66 o 
  -5   2   1        0.00        7.29     13.03 o 
  -4   2   1        0.72       -2.96      3.87 o 
  -3   2   1      743.61      799.59     28.81 o 
  -2   2   1      683.98      686.40     21.48 o 
  -1   2   1     1940.16     1948.52     22.22 o 
   0   2   1      120.31      127.59      7.63 o 
   1   2   1      361.16      335.42      9.54 o 
   2   2   1      228.92      213.94      9.45 o 
   3   2   1      128.46      133.66     10.82 o 
   4   2   1        2.22       -1.96      4.74 o 
   5   2   1        5.98        9.18     15.93 o 
  -5   3   1        2.97        4.13     25.87 o 
  -4   3   1       95.43       87.75     12.44 o 
  -3   3   1      167.33      153.63     12.42 o 
  -2   3   1        5.16        4.49      2.39 o 
  -1   3   1     2152.54     2094.39     25.76 o 
   0   3   1      727.43      716.21     19.91 o 
   1   3   1     7395.63     6801.22     52.82 o 
   2   3   1      422.20      429.43     18.51 o 
   3   3   1        2.53       -5.00      3.33 o 
   4   3   1       74.03       62.81     12.67 o 
   5   3   1        0.16       -4.01      6.21 o 
  -5   4   1        1.87       -3.37      5.52 o 
  -4   4   1      113.29      110.24     18.04 o 
  -3   4   1       11.17        8.44      3.24 o 
  -2   4   1     1473.24     1521.61     37.89 o 
  -1   4   1    29824.63    27914.21    135.64 o 
   0   4   1     1678.66     1622.12     26.06 o 
   1   4   1     3466.88     3317.15     66.75 o 
   2   4   1     3436.10     3715.22     78.92 o 
   3   4   1      329.40      372.84     21.67 o 
   4   4   1        0.41       -8.80      6.68 o 
   5   4   1        1.76       -2.06     11.22 o 
  -5   5   1        5.93        8.02      7.28 o 
  -4   5   1       60.64       62.96     12.25 o 
  -3   5   1       92.05      110.62     14.94 o 
  -2   5   1       71.51       75.00      6.44 o 
  -1   5   1       57.10       66.55      8.67 o 
   0   5   1     1682.05     1628.69     36.58 o 
   1   5   1      903.58      838.99     25.37 o 
   2   5   1      135.12      155.91     11.71 o 
   3   5   1       66.42       64.32      9.26 o 
   4   5   1        1.65       -0.85      4.33 o 
   5   5   1       91.42       72.46     24.41 o 
  -5   6   1      140.80      176.91     28.38 o 
  -4   6   1       12.17       10.69      5.06 o 
  -3   6   1       67.34       67.11      8.90 o 
  -2   6   1     1082.26     1162.30     28.67 o 
  -1   6   1      574.85      554.59     15.86 o 
   0   6   1      241.13      218.12      9.22 o 
   1   6   1     1458.10     1452.92     53.65 o 
   2   6   1       36.56       60.60      7.39 o 
   3   6   1      114.77      118.35     12.58 o 
   4   6   1        8.16        4.07      3.09 o 
   5   6   1        4.63       10.69     10.28 o 
  -5   7   1        0.01       -2.18      8.41 o 
  -4   7   1       48.47       56.33     12.24 o 
  -3   7   1        2.06       -2.48      2.80 o 
  -2   7   1      220.10      251.23     15.64 o 
  -1   7   1     1456.47     1451.34     47.29 o 
   0   7   1     2415.25     2277.87     36.01 o 
   1   7   1     1533.82     1648.07     41.88 o 
   2   7   1      728.99      747.44     22.44 o 
   3   7   1        1.84        2.95      2.23 o 
   4   7   1       20.69       10.22      6.38 o 
   5   7   1       17.14       13.69     10.49 o 
  -5   8   1        8.82        8.50     10.85 o 
  -4   8   1        3.50        2.40      6.67 o 
  -3   8   1        8.86        1.22      3.00 o 
  -2   8   1      793.82      829.79     28.40 o 
  -1   8   1      242.13      210.65     18.03 o 
   0   8   1       10.18        7.71      2.09 o 
   1   8   1      391.30      396.61     21.39 o 
   2   8   1        4.97        2.88      1.94 o 
   3   8   1      382.89      388.57     23.18 o 
   4   8   1        0.07       -4.25      7.76 o 
   5   8   1        6.95        5.17      7.68 o 
  -5   9   1        0.37       -6.51     10.51 o 
  -4   9   1       41.10       57.64     13.22 o 
  -3   9   1       37.83       25.12      7.69 o 
  -2   9   1     2037.41     2085.47     58.67 o 
  -1   9   1      221.96      189.99     22.75 o 
   0   9   1        7.46        4.91      1.77 o 
   1   9   1      595.91      648.69     40.79 o 
   2   9   1      268.41      281.50     13.41 o 
   3   9   1        1.14        0.51      2.23 o 
   4   9   1      187.94      213.85     38.21 o 
  -4  10   1        7.83        7.25      4.64 o 
  -3  10   1       23.82       24.70      6.19 o 
  -2  10   1      392.22      422.85     27.46 o 
  -1  10   1       17.80       14.01      3.21 o 
   0  10   1       25.88       27.25      4.81 o 
   1  10   1      274.41      286.99     28.13 o 
   2  10   1       70.39       55.76      7.59 o 
   3  10   1      100.87      102.57     14.14 o 
   4  10   1       16.61       -9.18      9.76 o 
  -4  11   1        0.51        8.23      5.24 o 
  -3  11   1      107.05      105.75     15.80 o 
  -2  11   1      186.61      185.62     21.20 o 
  -1  11   1       32.24       32.27      5.42 o 
   0  11   1      380.04      401.24     21.85 o 
   1  11   1       18.77       15.50      5.67 o 
   2  11   1       15.70        6.16     13.59 o 
   3  11   1        6.53       11.31      8.82 o 
   4  11   1       87.95      101.26     21.11 o 
  -4  12   1       46.20       55.33     16.85 o 
  -3  12   1        3.50       -1.56      5.40 o 
  -2  12   1        7.17       13.98      6.84 o 
  -1  12   1       81.02       74.75      8.99 o 
   0  12   1       17.81       20.08      5.99 o 
   1  12   1        0.05       -3.23      5.88 o 
   2  12   1       19.17       18.69     11.17 o 
   3  12   1      196.33      167.91     21.87 o 
   4  12   1        7.21        2.51     10.72 o 
  -4  13   1       63.46       48.20     15.65 o 
  -3  13   1        0.00       -3.69      6.62 o 
  -2  13   1      148.81      159.15     21.11 o 
  -1  13   1       37.11       33.37      6.54 o 
   0  13   1      441.25      459.92     25.20 o 
   1  13   1       15.68       14.72      5.56 o 
   2  13   1       48.49       40.66     13.02 o 
   3  13   1       16.07       13.34      6.83 o 
   4  13   1       14.40       15.08     12.48 o 
  -4  14   1        1.08       -8.96      9.88 o 
  -3  14   1       66.61       83.90     16.25 o 
  -2  14   1      605.91      665.07     44.28 o 
  -1  14   1      239.97      241.82     16.89 o 
   0  14   1      163.48      170.53     15.95 o 
   1  14   1        4.38        2.03      4.35 o 
   2  14   1      138.06      149.41     25.33 o 
   3  14   1       73.30       39.33      9.79 o 
   4  14   1       13.99        4.28     19.20 o 
  -4  15   1        1.51       15.26     12.13 o 
  -3  15   1       63.65       52.67     13.30 o 
  -2  15   1       68.82       84.00     16.53 o 
  -1  15   1      109.47      126.51     12.74 o 
   0  15   1       25.27       23.96      5.40 o 
   1  15   1      573.74      649.32     41.90 o 
   2  15   1       29.02       42.80     22.91 o 
   3  15   1        2.97        0.61      7.50 o 
   4  15   1       12.52       -2.68     13.71 o 
  -4  16   1       17.01       17.53      7.30 o 
  -3  16   1        4.63        2.84      3.88 o 
  -2  16   1      111.52       90.49     16.89 o 
  -1  16   1      303.74      313.16     20.55 o 
   0  16   1      313.26      340.18     23.40 o 
   1  16   1       30.28       30.19     10.03 o 
   2  16   1      639.36      691.46     60.09 o 
   3  16   1        0.09       -2.81      5.90 o 
   4  16   1        1.86        3.53     13.19 o 
  -3  17   1       12.56       14.61      7.53 o 
  -2  17   1       43.38       26.64      8.74 o 
  -1  17   1       18.02       34.18     10.82 o 
   0  17   1      133.06      130.94     14.88 o 
   1  17   1      194.94      221.33     26.50 o 
   2  17   1       20.64        9.83     11.56 o 
   3  17   1        3.74        0.39      5.23 o 
  -3  18   1       10.16       23.55      9.75 o 
  -2  18   1        0.72       -5.12      3.41 o 
  -1  18   1      511.20      506.62     40.35 o 
   0  18   1      120.56      134.80     16.00 o 
   1  18   1        1.76       -2.05      3.81 o 
   2  18   1        0.01        4.22     11.87 o 
   3  18   1       29.69       23.95      8.39 o 
  -3  19   1       21.47       20.21      9.15 o 
  -2  19   1       22.52       17.12      8.26 o 
  -1  19   1       15.83       17.12      8.15 o 
   0  19   1       66.19       61.62     12.13 o 
   1  19   1        9.94        7.16      3.43 o 
   2  19   1       55.80      106.68     36.96 o 
   3  19   1        0.00       -7.73      9.62 o 
  -3  20   1        3.45       -1.16      9.99 o 
  -2  20   1        2.40        3.07      5.42 o 
  -1  20   1        2.63        6.56      6.02 o 
   0  20   1        0.17        5.08      4.41 o 
   1  20   1       41.20       57.59     13.53 o 
   2  20   1        5.81       -2.35      9.69 o 
   3  20   1       29.44       16.12      9.03 o 
  -2  21   1        0.54        4.86      5.28 o 
  -1  21   1        1.08       -6.21      6.33 o 
   0  21   1       92.88       92.51     17.34 o 
   1  21   1       51.54       40.96     18.59 o 
   2  21   1       15.38       14.38      7.55 o 
  -2  22   1       12.47       -0.72      6.53 o 
  -1  22   1        1.07        2.09      6.19 o 
   0  22   1       44.52       39.14     17.48 o 
   1  22   1       27.33       17.52      9.68 o 
   2  22   1        6.20       -5.01      6.74 o 
  -1  23   1        4.69       11.43      7.08 o 
   0  23   1       11.48       24.56     13.58 o 
   1  23   1        0.42        1.44      5.34 o 
  -1  24   1      104.83       85.61     19.58 o 
   0  24   1        7.26        1.52     12.52 o 
   1  24   1        6.20        4.61      4.69 o 
  -4   0   2       10.34        4.13      7.41 o 
  -2   0   2      596.50      617.22     29.41 o 
   0   0   2     9120.86     8314.86    106.74 o 
   2   0   2     1247.23     1176.77     51.46 o 
   4   0   2       21.24       24.79      8.75 o 
  -5   1   2        2.14        1.76     23.19 o 
  -4   1   2        0.43       -6.37      4.45 o 
  -3   1   2        0.25       -1.73      2.90 o 
  -2   1   2        3.50        4.21      2.08 o 
  -1   1   2     2198.28     2123.47     33.15 o 
   0   1   2     1959.91     1813.90     22.53 o 
   1   1   2      546.52      503.96     13.65 o 
   2   1   2      382.63      362.23     11.75 o 
   3   1   2      605.64      653.67     23.69 o 
   4   1   2      105.37      113.08     13.02 o 
   5   1   2        8.52        8.82      6.06 o 
  -5   2   2        4.30        3.24      9.84 o 
  -4   2   2       28.42       24.12      6.65 o 
  -3   2   2        2.61       -0.45      2.41 o 
  -2   2   2      246.95      237.16     11.30 o 
  -1   2   2      535.25      529.67     11.91 o 
   0   2   2     2715.31     2675.64     29.85 o 
   1   2   2     1984.29     1831.71     24.92 o 
   2   2   2       86.29       67.95      5.58 o 
   3   2   2       24.23       21.86      4.21 o 
   4   2   2       16.29       20.48      6.61 o 
   5   2   2       15.27        3.30      4.56 o 
  -5   3   2       22.98        9.62     47.98 o 
  -4   3   2       43.21       47.31     10.01 o 
  -3   3   2       18.39       14.33      4.33 o 
  -2   3   2      434.77      468.07     19.93 o 
  -1   3   2    13910.44    13696.26     81.69 o 
   0   3   2     5467.17     5483.13     67.51 o 
   1   3   2      412.38      376.28     13.79 o 
   2   3   2       61.87       61.60      6.38 o 
   3   3   2       20.79       22.52      4.57 o 
   4   3   2       89.50      110.63     15.94 o 
   5   3   2        1.28        4.66      7.04 o 
  -5   4   2        0.12      -20.34     14.02 o 
  -4   4   2        5.33        7.66      5.34 o 
  -3   4   2       32.73       35.70      5.54 o 
  -2   4   2       49.06       51.62      6.31 o 
  -1   4   2      311.97      324.69     17.07 o 
   0   4   2      281.34      270.56     11.30 o 
   1   4   2       56.14       39.75      5.31 o 
   2   4   2      157.20      140.44     10.45 o 
   3   4   2        8.58        5.81      3.73 o 
   4   4   2        0.43        2.00      2.83 o 
   5   4   2       85.93       71.14     21.32 o 
  -5   5   2        1.98        0.57      7.06 o 
  -4   5   2       36.81       24.93      7.62 o 
  -3   5   2      105.37      121.16     12.14 o 
  -2   5   2      227.76      190.96     16.52 o 
  -1   5   2     4692.27     4904.76     69.41 o 
   0   5   2      305.54      311.14     13.81 o 
   1   5   2       63.84       67.64      7.16 o 
   2   5   2      708.74      731.05     24.92 o 
   3   5   2       30.91       33.24      6.53 o 
   4   5   2       20.19        3.40      8.61 o 
   5   5   2        2.47       -2.17     15.20 o 
  -5   6   2        7.36      -13.85     13.24 o 
  -4   6   2      164.37      218.59     23.86 o 
  -3   6   2        6.69        4.53      3.22 o 
  -2   6   2      451.72      456.46     18.96 o 
  -1   6   2      151.11      156.23     12.98 o 
   0   6   2     2468.05     2541.67     37.61 o 
   1   6   2       46.74       42.41      6.59 o 
   2   6   2      154.14      131.56     10.53 o 
   3   6   2       40.94       39.83      7.07 o 
   4   6   2        5.30        2.56      7.28 o 
   5   6   2        0.20        3.34      4.93 o 
  -5   7   2       22.03       11.82      8.95 o 
  -4   7   2        4.22       11.31      5.03 o 
  -3   7   2        5.56        4.06      4.25 o 
  -2   7   2      736.51      700.03     25.47 o 
  -1   7   2      475.29      480.74     24.08 o 
   0   7   2      171.48      189.10     12.03 o 
   1   7   2       94.07       83.48      9.07 o 
   2   7   2       12.96       13.50      4.56 o 
   3   7   2      272.88      290.83     19.71 o 
   4   7   2       22.81       39.69     13.04 o 
   5   7   2        1.94       -6.04      8.75 o 
  -5   8   2       48.72       81.27     18.97 o 
  -4   8   2        1.05       -1.16      3.57 o 
  -3   8   2      343.18      373.67     28.41 o 
  -2   8   2     2299.01     2405.52     49.97 o 
  -1   8   2      470.04      462.83     18.67 o 
   0   8   2      746.14      748.98     39.10 o 
   1   8   2     4941.21     4713.32    158.92 o 
   2   8   2      226.82      228.40     16.07 o 
   3   8   2       55.92       63.50      9.26 o 
   4   8   2        6.39        4.53      4.78 o 
  -5   9   2        0.54       -3.97     13.69 o 
  -4   9   2        2.28      -10.21      6.81 o 
  -3   9   2       96.89       97.62     14.70 o 
  -2   9   2      399.97      423.64     20.10 o 
  -1   9   2       94.92       89.09      8.17 o 
   0   9   2      446.89      413.69     20.73 o 
   1   9   2       10.09        9.96      3.72 o 
   2   9   2        2.52        5.64      3.91 o 
   3   9   2      117.06      123.80     13.98 o 
   4   9   2      155.74      203.37     29.14 o 
  -4  10   2        0.38       -1.12      5.95 o 
  -3  10   2     1581.25     1656.52     61.84 o 
  -2  10   2       45.67       44.08      6.54 o 
  -1  10   2       14.74       11.95      3.29 o 
   0  10   2      279.15      274.77     17.78 o 
   1  10   2      548.45      458.94     24.88 o 
   2  10   2      121.93      145.96     14.36 o 
   3  10   2        9.03        3.85      5.68 o 
   4  10   2        6.16       -4.40     24.46 o 
  -4  11   2       21.42       20.77      9.02 o 
  -3  11   2      238.38      253.28     24.62 o 
  -2  11   2       17.80       21.65      7.18 o 
  -1  11   2      577.91      675.32     36.07 o 
   0  11   2      131.32      125.66     12.37 o 
   1  11   2       68.55       56.87      6.37 o 
   2  11   2       32.10       31.34      8.49 o 
   3  11   2       17.22       19.09      4.57 o 
   4  11   2       31.58       19.56     24.72 o 
  -4  12   2       33.35       25.48     10.50 o 
  -3  12   2       85.48       74.50     13.91 o 
  -2  12   2       77.85       71.27     13.56 o 
  -1  12   2       98.47      104.99     10.79 o 
   0  12   2      982.77     1120.41     39.29 o 
   1  12   2      542.03      451.56     59.11 o 
   2  12   2       99.04       80.58     25.80 o 
   3  12   2        1.17        1.48      4.43 o 
   4  12   2       15.24        9.95     35.80 o 
  -4  13   2        7.12        9.79      8.18 o 
  -3  13   2      270.18      264.37     27.29 o 
  -2  13   2      361.37      386.96     29.37 o 
  -1  13   2      124.75      135.78     12.15 o 
   0  13   2      565.79      630.27     30.91 o 
   1  13   2       77.07       71.75     35.74 o 
   2  13   2        1.46        9.54     12.62 o 
   3  13   2      483.23      416.59     34.69 o 
   4  13   2       27.03       15.60      9.94 o 
  -4  14   2       33.31       15.79      6.80 o 
  -3  14   2       43.30       46.17     11.09 o 
  -2  14   2      587.95      562.20     36.08 o 
  -1  14   2      326.28      332.45     15.64 o 
   0  14   2      181.48      203.40     18.60 o 
   1  14   2      563.50      653.12     49.80 o 
   2  14   2       65.21       56.92     15.76 o 
   3  14   2        5.54        1.63      3.34 o 
   4  14   2       31.00       29.85     19.86 o 
  -4  15   2       86.06       58.55     21.24 o 
  -3  15   2       59.38       59.90     12.61 o 
  -2  15   2       10.14        4.43      3.30 o 
  -1  15   2       12.44       10.59      3.31 o 
   0  15   2        0.23       -3.37      2.80 o 
   1  15   2       13.99       41.84     18.05 o 
   2  15   2       32.75       65.64     19.66 o 
   3  15   2        0.03       13.04      6.23 o 
   4  15   2        0.83       -0.49      5.66 o 
  -4  16   2        0.09       12.83      7.66 o 
  -3  16   2       21.18       17.76      5.81 o 
  -2  16   2        0.04        1.91      4.08 o 
  -1  16   2        0.65        7.50     11.10 o 
   0  16   2        0.76        5.24      3.95 o 
   1  16   2       39.16       42.80     11.55 o 
   2  16   2       65.46       43.18     34.50 o 
   3  16   2       30.43       17.03      7.86 o 
  -3  17   2       23.96       54.46     15.82 o 
  -2  17   2        5.31        5.53      4.96 o 
  -1  17   2     1117.12     1155.91     57.69 o 
   0  17   2       86.77       88.80     12.85 o 
   1  17   2       48.94       63.34     13.91 o 
   2  17   2       10.10       20.10     11.18 o 
   3  17   2       19.41       14.55     11.57 o 
  -3  18   2        3.22       21.09      7.96 o 
  -2  18   2        0.01       -1.19      5.31 o 
  -1  18   2      194.41      200.48     25.88 o 
   0  18   2       41.92       31.89     11.46 o 
   1  18   2        0.01        0.59      7.04 o 
   2  18   2        7.04       -0.83     28.17 o 
   3  18   2        7.02        0.45      8.11 o 
  -3  19   2        2.84       -0.24      3.34 o 
  -2  19   2       10.72       12.29      4.49 o 
  -1  19   2       15.64       14.74      7.55 o 
   0  19   2       26.86       28.85     10.03 o 
   1  19   2        1.90        2.04     13.07 o 
   2  19   2       21.41       22.57     19.84 o 
   3  19   2       43.29       30.85     14.84 o 
  -3  20   2        0.71       13.00      9.65 o 
  -2  20   2       59.46       72.64     15.28 o 
  -1  20   2        8.66        1.64      9.29 o 
   0  20   2       13.21        4.39      4.25 o 
   1  20   2      184.54      185.81     27.11 o 
   2  20   2        3.46       -3.39      5.47 o 
   3  20   2       17.47       28.32     17.64 o 
  -2  21   2       36.75       37.62     11.62 o 
  -1  21   2        6.73        8.37      6.27 o 
   0  21   2      168.25      160.05     23.94 o 
   1  21   2       54.41       56.36     20.31 o 
   2  21   2        5.71       13.59      7.61 o 
  -2  22   2        4.13       13.21     12.85 o 
  -1  22   2        0.51       -8.52     12.10 o 
   0  22   2      237.27      258.49     39.43 o 
   1  22   2       10.00       12.37      7.38 o 
   2  22   2        4.04        7.99     16.13 o 
  -1  23   2        1.11        5.34     11.12 o 
   0  23   2       50.35       34.94     42.91 o 
   1  23   2        0.01       14.73     11.66 o 
  -1  24   2        0.21       -5.31     11.04 o 
   0  24   2       24.22       26.20     34.37 o 
  -5   0   3       42.92       55.34     27.37 o 
  -3   0   3        8.89        7.23      3.14 o 
  -1   0   3     1606.86     1598.22     29.70 o 
   1   0   3     6989.73     6748.45    110.30 o 
   3   0   3      138.68      136.90     16.82 o 
   5   0   3       39.13       31.54     14.38 o 
  -5   1   3        1.47       -2.79      9.38 o 
  -4   1   3       66.27       97.26     15.71 o 
  -3   1   3       24.93       18.43      4.01 o 
  -2   1   3       45.64       41.60      5.54 o 
  -1   1   3      779.68      749.25     21.75 o 
   0   1   3     2362.37     2165.08     30.31 o 
   1   1   3     1896.69     2022.21     31.05 o 
   2   1   3      243.49      246.51     14.47 o 
   3   1   3       50.60       62.07      9.10 o 
   4   1   3        1.21        3.50      3.86 o 
   5   1   3        0.00       -3.60      5.44 o 
  -5   2   3       13.36      -12.60     13.84 o 
  -4   2   3        9.32        9.01      9.04 o 
  -3   2   3        7.60        8.18      2.73 o 
  -2   2   3       99.58      114.98      9.37 o 
  -1   2   3      234.28      245.32     11.17 o 
   0   2   3     1891.34     1930.67     24.42 o 
   1   2   3      614.69      564.18     16.85 o 
   2   2   3      162.32      148.78     15.10 o 
   3   2   3       15.99       14.70      4.03 o 
   4   2   3       23.99       14.60      8.75 o 
   5   2   3       12.18        0.91      7.24 o 
  -5   3   3        9.26       25.80     19.38 o 
  -4   3   3        0.38       -6.20      4.13 o 
  -3   3   3       65.33       65.60      7.73 o 
  -2   3   3        2.73       -1.45      1.70 o 
  -1   3   3        0.09        4.32      2.22 o 
   0   3   3      157.47      164.63      7.23 o 
   1   3   3     1504.69     1441.35     42.19 o 
   2   3   3      201.50      204.83     14.09 o 
   3   3   3        1.26        8.25      7.59 o 
   4   3   3        0.94       -4.10      7.12 o 
   5   3   3      122.93      129.92     23.73 o 
  -5   4   3        9.81       27.41     15.39 o 
  -4   4   3       59.78       37.41      8.83 o 
  -3   4   3        1.64       -0.95      3.22 o 
  -2   4   3       76.30       68.46      8.40 o 
  -1   4   3      736.04      773.61     27.96 o 
   0   4   3      784.00      765.23     22.89 o 
   1   4   3     1416.78     1378.44     41.84 o 
   2   4   3      257.92      269.77     13.88 o 
   3   4   3       72.29       77.46     10.49 o 
   4   4   3        1.44        8.22      6.53 o 
   5   4   3        0.62        5.87      6.49 o 
  -5   5   3        0.10       -0.65      5.62 o 
  -4   5   3       25.56       13.16      4.46 o 
  -3   5   3       56.66       61.79     10.41 o 
  -2   5   3        5.34       -3.00      5.80 o 
  -1   5   3       19.35       26.01      4.42 o 
   0   5   3      557.27      578.71     19.78 o 
   1   5   3       18.56       14.68      3.54 o 
   2   5   3     3331.29     3464.59     58.70 o 
   3   5   3      432.98      458.61     29.45 o 
   4   5   3        3.79        0.96      5.98 o 
   5   5   3       84.44       98.99     26.56 o 
  -5   6   3        6.25       39.46     12.62 o 
  -4   6   3      296.87      345.53     31.67 o 
  -3   6   3        7.25       10.07      3.99 o 
  -2   6   3      401.37      419.77     25.93 o 
  -1   6   3     2334.76     2417.52     42.28 o 
   0   6   3      379.54      437.45     20.03 o 
   1   6   3      192.05      214.74     17.45 o 
   2   6   3       78.06       78.01      8.95 o 
   3   6   3      273.46      285.74     24.16 o 
   4   6   3        0.01        3.73      4.37 o 
   5   6   3       20.85       36.29     16.10 o 
  -5   7   3        1.16        1.49     11.68 o 
  -4   7   3        3.01        0.07      7.36 o 
  -3   7   3        8.37        8.83      6.55 o 
  -2   7   3     3856.37     4169.28     83.74 o 
  -1   7   3        5.92        5.23      2.31 o 
   0   7   3        2.04        2.27      3.11 o 
   1   7   3      109.26      117.16     13.08 o 
   2   7   3      386.35      393.43     27.26 o 
   3   7   3        1.90        3.29      3.67 o 
   4   7   3        0.36        6.68      4.74 o 
  -5   8   3       17.00        6.95     19.03 o 
  -4   8   3        1.10       -5.76      6.56 o 
  -3   8   3        2.74       -5.43      3.62 o 
  -2   8   3      102.90       98.10     10.23 o 
  -1   8   3      504.84      505.15     18.84 o 
   0   8   3      319.55      369.66     25.64 o 
   1   8   3        2.95        0.72      2.92 o 
   2   8   3       57.47       57.45     10.72 o 
   3   8   3      119.19      130.94     18.32 o 
   4   8   3       31.13       42.71     16.60 o 
  -4   9   3       19.37       20.29      5.92 o 
  -3   9   3      445.82      492.11     34.20 o 
  -2   9   3      189.65      190.47     19.45 o 
  -1   9   3       13.43        8.14      2.92 o 
   0   9   3      113.01      120.34     15.57 o 
   1   9   3     2519.26     2622.14     63.37 o 
   2   9   3       54.01       47.54      9.52 o 
   3   9   3        0.98       -2.55      3.59 o 
   4   9   3        0.04        1.29      6.68 o 
  -4  10   3       21.92       10.46      6.80 o 
  -3  10   3      111.27      129.11     17.88 o 
  -2  10   3     1050.53     1083.68     34.95 o 
  -1  10   3      502.07      528.30     22.21 o 
   0  10   3     2764.70     3039.33     81.04 o 
   1  10   3      116.31      137.85     20.34 o 
   2  10   3      165.20      181.41     18.83 o 
   3  10   3       71.09       50.42     15.83 o 
   4  10   3       44.86       40.12     32.94 o 
  -4  11   3        0.85        9.08      6.11 o 
  -3  11   3       41.81       45.72      9.99 o 
  -2  11   3      144.40      118.39     19.35 o 
  -1  11   3        5.24        8.28      3.43 o 
   0  11   3      106.22      105.59     13.40 o 
   1  11   3      196.92      188.00     24.64 o 
   2  11   3       14.45       13.86      5.64 o 
   3  11   3        9.13        1.85      8.13 o 
   4  11   3        4.95        3.92     10.12 o 
  -4  12   3        8.96        9.55      8.16 o 
  -3  12   3      363.29      355.89     30.88 o 
  -2  12   3       37.33       43.71     10.86 o 
  -1  12   3      556.24      582.40     24.92 o 
   0  12   3     1468.02     1624.52     55.32 o 
   1  12   3      136.99      155.21     22.75 o 
   2  12   3      126.68      154.62     26.10 o 
   3  12   3        7.20        0.74      7.47 o 
   4  12   3        0.86       -5.91      7.96 o 
  -4  13   3        8.22       10.27      5.76 o 
  -3  13   3      127.85      127.70     18.53 o 
  -2  13   3     1386.56     1391.88     51.86 o 
  -1  13   3        8.86        7.90      2.96 o 
   0  13   3        1.78        2.21      5.13 o 
   1  13   3      540.17      564.35     44.83 o 
   2  13   3      256.23      279.99     35.49 o 
   3  13   3       60.42      105.10     24.45 o 
   4  13   3       31.68       10.18      9.89 o 
  -4  14   3       63.44       62.05     14.64 o 
  -3  14   3       12.23        3.41      5.56 o 
  -2  14   3      137.60      120.24     16.00 o 
  -1  14   3       61.91       71.18     10.37 o 
   0  14   3       43.75       27.40      8.26 o 
   1  14   3        0.62       13.53      5.74 o 
   2  14   3       12.69       18.22      8.10 o 
   3  14   3       50.98        5.50     13.41 o 
   4  14   3       37.60       19.00     13.34 o 
  -4  15   3       38.62       44.98     11.57 o 
  -3  15   3        1.61        8.08      8.73 o 
  -2  15   3       50.60       35.71      8.56 o 
  -1  15   3       10.06       12.09      6.52 o 
   0  15   3       14.75       36.49     11.46 o 
   1  15   3        7.67        4.03      5.74 o 
   2  15   3       30.98       25.12     11.29 o 
   3  15   3       41.09       42.43     16.12 o 
   4  15   3        7.79        6.53     37.31 o 
  -4  16   3       19.04       -2.40      7.53 o 
  -3  16   3       26.43       20.89     10.69 o 
  -2  16   3       51.92       45.65      9.98 o 
  -1  16   3      313.48      311.11     29.77 o 
   0  16   3      192.82      217.16     24.10 o 
   1  16   3       14.44        8.23      5.06 o 
   2  16   3       75.49       82.05     21.22 o 
   3  16   3        2.94       -4.90      7.93 o 
  -3  17   3       13.03        7.51      7.41 o 
  -2  17   3        8.06        2.81      5.91 o 
  -1  17   3      409.80      438.20     36.08 o 
   0  17   3       10.66        9.16      4.41 o 
   1  17   3       99.33       86.20     23.38 o 
   2  17   3      519.91      499.46     53.07 o 
   3  17   3        3.34       -6.93      6.30 o 
  -3  18   3        0.60       11.72      8.32 o 
  -2  18   3        0.02        0.38      6.64 o 
  -1  18   3       93.14       95.49     17.22 o 
   0  18   3       10.53       11.93      7.50 o 
   1  18   3       18.71       14.18      6.45 o 
   2  18   3       38.87       63.18     18.99 o 
   3  18   3       24.71       24.37     12.14 o 
  -3  19   3        0.45        7.37      8.22 o 
  -2  19   3        2.67        8.21     13.58 o 
  -1  19   3      320.68      297.77     32.08 o 
   0  19   3       41.04       21.42     25.52 o 
   1  19   3        3.32       -4.38      6.86 o 
   2  19   3       25.52       30.77     20.14 o 
   3  19   3        5.13        5.23     19.72 o 
  -3  20   3        1.83       11.46     15.32 o 
  -2  20   3        2.50        5.59      4.79 o 
  -1  20   3       32.36       34.04     11.68 o 
   0  20   3       84.39       65.05     19.28 o 
   1  20   3       52.10       45.42     13.00 o 
   2  20   3       21.74       11.59     14.55 o 
  -2  21   3       13.72        9.06     10.43 o 
  -1  21   3        6.53        3.49      4.65 o 
   0  21   3       67.33       89.20     23.72 o 
   1  21   3       71.07      111.17     29.30 o 
   2  21   3        1.08        3.58     14.36 o 
  -2  22   3       30.22       41.19     13.23 o 
  -1  22   3        6.76       -0.76     10.20 o 
   0  22   3       10.15        9.45     17.62 o 
   1  22   3       31.37       14.94     15.88 o 
   2  22   3        1.45      -10.84     16.98 o 
  -1  23   3        1.19       -2.26     10.17 o 
   0  23   3       36.98       35.02     15.36 o 
   1  23   3       10.21       -0.18     16.22 o 
   0  24   3       47.44        6.95     19.79 o 
  -4   0   4       19.07       29.10     13.27 o 
  -2   0   4      477.96      487.39     30.38 o 
   0   0   4     1474.55     1415.33     43.16 o 
   2   0   4      393.57      379.72     19.75 o 
   4   0   4       13.11       34.14     13.45 o 
  -5   1   4        4.71        5.33     20.86 o 
  -4   1   4        9.59        5.51      5.78 o 
  -3   1   4        0.04        3.86      2.62 o 
  -2   1   4        0.03       -2.73      2.51 o 
  -1   1   4       31.59       32.40      3.70 o 
   0   1   4      311.79      318.97     16.87 o 
   1   1   4     1681.95     1636.55     48.06 o 
   2   1   4      109.03      122.55      9.57 o 
   3   1   4       34.29       36.80      6.37 o 
   4   1   4     1243.39     1359.56     59.12 o 
   5   1   4        1.45        7.87      7.39 o 
  -5   2   4       96.20       91.43     21.31 o 
  -4   2   4       17.89       11.35      6.10 o 
  -3   2   4      206.33      217.24     13.15 o 
  -2   2   4       88.34      107.84      8.75 o 
  -1   2   4      125.26      135.21      8.72 o 
   0   2   4      159.45      143.20      7.83 o 
   1   2   4        6.14        4.12      1.36 o 
   2   2   4      235.11      209.33     12.01 o 
   3   2   4      348.07      398.94     33.23 o 
   4   2   4       46.23       65.66     15.42 o 
   5   2   4        3.10        1.91      4.53 o 
  -5   3   4       11.89       -2.26      9.84 o 
  -4   3   4        6.59        1.68      4.18 o 
  -3   3   4      119.48      132.27     15.67 o 
  -2   3   4       44.16       36.01      5.29 o 
  -1   3   4      719.92      779.90     28.16 o 
   0   3   4     6430.91     6634.29     62.23 o 
   1   3   4       35.59       32.34      4.21 o 
   2   3   4        6.11        9.26      4.79 o 
   3   3   4       32.92       22.08      6.17 o 
   4   3   4       21.97       24.34      9.45 o 
   5   3   4       37.80       34.39     22.74 o 
  -5   4   4        0.53        1.26     22.08 o 
  -4   4   4        0.87        1.60      5.25 o 
  -3   4   4      163.81      180.95     19.28 o 
  -2   4   4       46.36       39.87      5.67 o 
  -1   4   4      194.11      243.43     18.48 o 
   0   4   4     2338.18     2321.06     33.84 o 
   1   4   4      412.96      370.89     16.80 o 
   2   4   4     1547.56     1710.29     53.17 o 
   3   4   4      103.65      105.51     13.64 o 
   4   4   4       15.89       14.48      8.76 o 
   5   4   4       93.07       94.72     26.67 o 
  -5   5   4       21.86       29.24     21.48 o 
  -4   5   4      134.24      151.57     20.87 o 
  -3   5   4       61.97      107.51     16.81 o 
  -2   5   4        9.13        5.28      2.45 o 
  -1   5   4     2036.76     2007.64     84.81 o 
   0   5   4      518.02      541.83     22.76 o 
   1   5   4       76.46       74.86     10.68 o 
   2   5   4      424.18      407.70     16.48 o 
   3   5   4       26.97       17.50      5.49 o 
   4   5   4       27.66       14.16      6.71 o 
  -5   6   4       15.45        2.92      5.03 o 
  -4   6   4       98.66      142.29     21.29 o 
  -3   6   4      114.01      101.08     14.68 o 
  -2   6   4      146.47      146.69     10.24 o 
  -1   6   4      575.28      651.01     27.00 o 
   0   6   4      276.97      289.79     18.63 o 
   1   6   4        6.92        1.45      3.11 o 
   2   6   4      110.58       94.48     14.02 o 
   3   6   4       18.99        8.54      3.69 o 
   4   6   4        0.05        4.69      7.48 o 
  -5   7   4        1.40        1.75      4.51 o 
  -4   7   4      213.37      247.08     27.38 o 
  -3   7   4       79.66       85.78     13.63 o 
  -2   7   4       75.25       76.71     11.19 o 
  -1   7   4      441.65      448.72     18.64 o 
   0   7   4      103.63       97.12     11.68 o 
   1   7   4       67.13       72.36     13.74 o 
   2   7   4        9.94        1.53      4.75 o 
   3   7   4       68.67       72.45     14.69 o 
   4   7   4        4.65        1.51     14.74 o 
  -4   8   4        2.02       -3.53      5.31 o 
  -3   8   4       58.62       58.68     10.87 o 
  -2   8   4      881.27      822.07     77.64 o 
  -1   8   4      273.32      275.53     14.06 o 
   0   8   4      377.87      379.61     23.90 o 
   1   8   4       87.24       81.93     12.90 o 
   2   8   4       12.03        4.63      3.84 o 
   3   8   4       72.80       71.62     14.70 o 
   4   8   4        0.47       -3.61      6.52 o 
  -4   9   4       26.77       28.15      9.41 o 
  -3   9   4      871.44      994.80     49.95 o 
  -2   9   4       25.09       38.14     10.74 o 
  -1   9   4      151.23      148.57     10.99 o 
   0   9   4     2820.14     3107.80    102.82 o 
   1   9   4       27.52       25.88      8.59 o 
   2   9   4      265.14      245.22     23.13 o 
   3   9   4      171.60      180.19     29.75 o 
   4   9   4        7.47      -11.37     10.28 o 
  -4  10   4       12.30        6.59      4.01 o 
  -3  10   4      558.36      589.48     39.36 o 
  -2  10   4      128.51      128.59     12.92 o 
  -1  10   4       61.07       45.75      6.38 o 
   0  10   4       52.12       56.27     11.52 o 
   1  10   4      147.47      136.41     21.65 o 
   2  10   4      191.47      186.86     20.95 o 
   3  10   4       78.81       83.70     21.90 o 
   4  10   4        3.51       -8.18      6.40 o 
  -4  11   4       17.69        9.91     10.85 o 
  -3  11   4      617.53      636.87     41.33 o 
  -2  11   4       43.56       43.26      8.06 o 
  -1  11   4      197.84      199.93     14.68 o 
   0  11   4      268.56      298.36     27.42 o 
   1  11   4      129.97      123.74     20.41 o 
   2  11   4        8.12        4.93      4.69 o 
   3  11   4        0.73        0.90      7.55 o 
   4  11   4        0.04        3.00     13.51 o 
  -4  12   4        0.38        1.56      6.04 o 
  -3  12   4      150.95      148.56     20.26 o 
  -2  12   4      328.17      288.43     19.27 o 
  -1  12   4      163.63      150.68     12.95 o 
   0  12   4        0.01        0.98      3.87 o 
   1  12   4      263.05      263.77     30.48 o 
   2  12   4      118.59      113.15     22.39 o 
   3  12   4        9.90        5.27     11.50 o 
   4  12   4        0.39       -2.77     20.74 o 
  -4  13   4        8.99       -2.82      5.96 o 
  -3  13   4       45.26       42.80     11.76 o 
  -2  13   4       79.55      102.57     13.46 o 
  -1  13   4      117.89      125.62     12.49 o 
   0  13   4      318.94      356.47     33.78 o 
   1  13   4      247.80      274.40     31.89 o 
   2  13   4        9.61        6.05      7.57 o 
   3  13   4       11.79       10.15     10.88 o 
   4  13   4        6.53       -6.98      8.29 o 
  -4  14   4        8.43       -9.41      8.36 o 
  -3  14   4       89.88      114.02     18.24 o 
  -2  14   4      412.09      419.45     29.18 o 
  -1  14   4      275.76      298.01     19.89 o 
   0  14   4        0.60        0.82      3.60 o 
   1  14   4       10.76        1.54      3.33 o 
   2  14   4       81.59       79.53     20.68 o 
   3  14   4       45.30       32.17     14.26 o 
   4  14   4        0.90        6.48     14.67 o 
  -4  15   4       98.69       80.12     16.92 o 
  -3  15   4       10.61        7.48      8.32 o 
  -2  15   4      427.89      455.33     32.94 o 
  -1  15   4       68.62       74.57     13.77 o 
   0  15   4      155.28      168.31     20.58 o 
   1  15   4      120.19      125.63     22.93 o 
   2  15   4       56.27       70.06     17.50 o 
   3  15   4       14.25       21.30      7.46 o 
  -3  16   4        9.15       11.31      7.90 o 
  -2  16   4       21.43       13.67     11.51 o 
  -1  16   4       28.65       24.84      6.98 o 
   0  16   4       16.18       13.36      7.15 o 
   1  16   4      155.14      181.93     28.01 o 
   2  16   4        0.65        7.30      7.24 o 
   3  16   4       16.32        6.33     21.03 o 
  -3  17   4        5.61       11.35      8.02 o 
  -2  17   4       14.69       31.23     12.74 o 
  -1  17   4        0.04       -0.20      4.70 o 
   0  17   4       64.34       75.25     15.39 o 
   1  17   4       27.96       26.20      9.97 o 
   2  17   4       77.96       71.34     23.62 o 
   3  17   4        2.95       -3.92     13.27 o 
  -3  18   4        4.35       -3.52      4.99 o 
  -2  18   4       80.84       67.23     16.32 o 
  -1  18   4       18.98       11.20     12.19 o 
   0  18   4        7.91       14.96      5.20 o 
   1  18   4        8.80        9.85      6.32 o 
   2  18   4       80.31       65.21     19.20 o 
   3  18   4        1.19       -3.02      6.29 o 
  -3  19   4        0.29       -6.01      9.08 o 
  -2  19   4       25.28       10.31      7.56 o 
  -1  19   4      125.70      127.61     19.09 o 
   0  19   4        0.10       -7.64     17.38 o 
   1  19   4       35.40       49.01     14.59 o 
   2  19   4        8.72        6.70      8.40 o 
  -2  20   4        4.69        8.75      6.10 o 
  -1  20   4       34.72       36.37     11.90 o 
   0  20   4       26.76        7.43      9.09 o 
   1  20   4        0.11       -2.17      4.89 o 
   2  20   4        1.18        2.29      8.08 o 
  -2  21   4        1.91       32.88     13.73 o 
  -1  21   4       14.14       19.68      7.56 o 
   0  21   4        0.13       -5.30     18.60 o 
   1  21   4       26.23       10.19     19.90 o 
   2  21   4        4.02       -1.02     14.14 o 
  -2  22   4        1.68        2.05      8.19 o 
  -1  22   4       12.94       18.71      9.90 o 
   0  22   4       31.03       35.96     15.95 o 
   1  22   4        1.50       13.94      9.94 o 
  -1  23   4       15.72        4.19     12.12 o 
   0  23   4       24.84       11.24     10.54 o 
   1  23   4       19.52        3.98     16.71 o 
  -5   0   5        0.23      -34.07     23.26 o 
  -3   0   5       17.37       20.60      8.35 o 
  -1   0   5      575.64      583.14     35.04 o 
   1   0   5     9289.25     8834.50    156.67 o 
   3   0   5        1.47        8.33      6.31 o 
  -5   1   5       21.14       17.56     16.41 o 
  -4   1   5       18.58       13.08      5.69 o 
  -3   1   5       77.51       81.97     11.58 o 
  -2   1   5     2017.73     2106.35     35.22 o 
  -1   1   5      111.88       98.37      7.31 o 
   0   1   5       75.17       71.19      8.75 o 
   1   1   5      416.50      423.65     14.39 o 
   2   1   5      393.18      399.34     30.17 o 
   3   1   5        4.05        6.46      2.94 o 
   4   1   5       51.14       57.67     13.49 o 
  -5   2   5        2.23        7.48     13.25 o 
  -4   2   5        4.91        1.44      7.31 o 
  -3   2   5        0.44       -3.46      2.31 o 
  -2   2   5     1003.63      946.45     64.06 o 
  -1   2   5      438.53      443.44     17.75 o 
   0   2   5       24.90       23.71      3.51 o 
   1   2   5        6.90        6.37      1.32 o 
   2   2   5      208.40      168.23     14.03 o 
   3   2   5        1.47        7.03      8.23 o 
   4   2   5        2.15        4.09      6.47 o 
  -5   3   5      127.55      154.19     33.76 o 
  -4   3   5       45.19       55.89     11.61 o 
  -3   3   5        9.83        1.89      2.85 o 
  -2   3   5        0.88        1.26      2.90 o 
  -1   3   5      428.36      440.98     22.28 o 
   0   3   5     1521.04     1539.15     32.92 o 
   1   3   5     1157.64     1234.93     27.06 o 
   2   3   5       38.12       31.81      5.41 o 
   3   3   5     1147.50     1274.19     86.64 o 
   4   3   5       85.64       76.12     19.32 o 
  -5   4   5        0.95       10.57      8.12 o 
  -4   4   5       26.35       20.98      9.57 o 
  -3   4   5        3.02        8.04      5.11 o 
  -2   4   5      108.94      126.77     14.50 o 
  -1   4   5       59.38       70.72     10.42 o 
   0   4   5     1388.78     1475.65     32.85 o 
   1   4   5      185.18      186.70     11.42 o 
   2   4   5      331.98      383.57     21.66 o 
   3   4   5       97.62      122.59     19.42 o 
   4   4   5        9.94        2.62      6.13 o 
  -5   5   5        0.35      -19.59     13.06 o 
  -4   5   5      194.21      286.69     29.11 o 
  -3   5   5       20.38       22.38      6.78 o 
  -2   5   5      190.76      248.41     21.02 o 
  -1   5   5     3088.05     3576.80     79.31 o 
   0   5   5      682.57      758.14     24.84 o 
   1   5   5       38.68       38.03      6.31 o 
   2   5   5       12.04       11.69      3.62 o 
   3   5   5      606.89      618.95     43.91 o 
   4   5   5        1.90       -1.39      9.32 o 
  -5   6   5        1.02        2.25      4.32 o 
  -4   6   5      304.03      350.35     32.34 o 
  -3   6   5        9.62       11.76      4.04 o 
  -2   6   5        5.92        1.86      4.05 o 
  -1   6   5       15.34       33.91     14.47 o 
   0   6   5       92.14       96.30     10.16 o 
   1   6   5      453.36      444.68     24.64 o 
   2   6   5        6.31        8.63      5.00 o 
   3   6   5        2.15        3.27      6.95 o 
   4   6   5        1.65        1.46      5.18 o 
  -4   7   5       56.81       43.29     11.41 o 
  -3   7   5       94.34      110.44     16.21 o 
  -2   7   5       73.13       67.91      7.44 o 
  -1   7   5     2124.00     2255.24     37.46 o 
   0   7   5      109.41       88.93     11.07 o 
   1   7   5       61.58       68.13      9.74 o 
   2   7   5      566.98      563.23     37.12 o 
   3   7   5      168.57      180.01     21.23 o 
   4   7   5        0.34       -2.83      6.69 o 
  -4   8   5        5.64        6.57      5.59 o 
  -3   8   5       16.66       11.50      5.33 o 
  -2   8   5       77.33       61.85     13.01 o 
  -1   8   5      262.86      282.53     15.29 o 
   0   8   5     1697.78     1723.26     53.15 o 
   1   8   5       88.29       99.55     14.96 o 
   2   8   5      540.40      587.29     39.40 o 
   3   8   5       30.63       37.69     10.84 o 
   4   8   5        6.84        7.32     15.81 o 
  -4   9   5       12.59        1.84     12.51 o 
  -3   9   5       45.26       27.88      7.13 o 
  -2   9   5        2.98        7.41      2.86 o 
  -1   9   5       59.50       69.21      9.01 o 
   0   9   5        9.93        5.18      4.87 o 
   1   9   5      458.17      500.11     41.11 o 
   2   9   5        4.66       10.31      6.34 o 
   3   9   5       68.15       71.07     15.01 o 
   4   9   5        0.26       12.16     10.55 o 
  -4  10   5        6.95        7.92      6.95 o 
  -3  10   5      137.12      148.80     21.32 o 
  -2  10   5       21.18       19.64      5.12 o 
  -1  10   5       74.10       56.73      8.06 o 
   0  10   5       10.65       20.32      6.23 o 
   1  10   5      169.25      181.62     24.73 o 
   2  10   5       80.77       86.91     15.49 o 
   3  10   5       26.17       32.21     13.60 o 
   4  10   5       13.95       22.84     11.36 o 
  -4  11   5       15.32        1.39      6.84 o 
  -3  11   5      219.95      232.48     25.68 o 
  -2  11   5       63.23       59.77      9.45 o 
  -1  11   5      163.18      163.34     14.60 o 
   0  11   5      131.68      147.13     17.44 o 
   1  11   5      132.12      113.09     33.63 o 
   2  11   5      212.04      250.78     24.93 o 
   3  11   5        4.18        3.39     16.17 o 
   4  11   5        1.65        0.71      5.84 o 
  -4  12   5        1.22        3.76      4.37 o 
  -3  12   5      143.64      164.48     22.08 o 
  -2  12   5       63.77       56.15      9.14 o 
  -1  12   5       81.37       89.36     11.10 o 
   0  12   5      277.83      295.32     25.12 o 
   1  12   5       73.28       79.99     17.33 o 
   2  12   5        0.08       10.16      7.90 o 
   3  12   5       11.99       29.69     12.84 o 
   4  12   5       10.77        0.65      6.37 o 
  -4  13   5        5.49       -3.37      9.55 o 
  -3  13   5        5.79        0.31      3.70 o 
  -2  13   5       71.71       96.66     15.64 o 
  -1  13   5       20.40       16.53      5.69 o 
   0  13   5       29.08       27.79      7.56 o 
   1  13   5      399.39      402.07     40.40 o 
   2  13   5      187.00      214.30     32.42 o 
   3  13   5        4.65        9.87     14.10 o 
   4  13   5       16.61       -1.21     17.29 o 
  -4  14   5       23.09       12.19      5.75 o 
  -3  14   5       10.75        4.10      5.21 o 
  -2  14   5       19.86       18.60      6.95 o 
  -1  14   5        9.72        9.58      6.14 o 
   0  14   5      186.11      201.78     19.46 o 
   1  14   5        0.01       -1.53      9.62 o 
   2  14   5        6.02        1.48     12.25 o 
   3  14   5       14.99        1.51      8.01 o 
  -3  15   5       20.79       15.09      9.62 o 
  -2  15   5      134.24      118.14     20.41 o 
  -1  15   5      306.62      310.52     23.01 o 
   0  15   5        0.01        6.39      3.88 o 
   1  15   5       15.15       45.34     53.34 o 
   2  15   5        0.80       -5.90      6.32 o 
   3  15   5        8.32        0.18     10.41 o 
  -3  16   5        8.19        9.11      8.53 o 
  -2  16   5       82.25       82.09     18.00 o 
  -1  16   5       46.25       42.84     11.34 o 
   0  16   5       67.74       74.16     14.71 o 
   1  16   5       29.54       32.83     12.44 o 
   2  16   5      121.31      129.80     25.82 o 
   3  16   5        0.26       -3.77     25.87 o 
  -3  17   5        1.64        6.95      7.79 o 
  -2  17   5        4.39        4.75      7.05 o 
  -1  17   5       60.96       64.21     14.54 o 
   0  17   5       14.64        1.10     10.39 o 
   1  17   5        0.41       -1.54      8.74 o 
   2  17   5        0.02        2.76      8.87 o 
   3  17   5      114.99      130.96     29.34 o 
  -3  18   5        1.25        2.09      8.50 o 
  -2  18   5        0.26       -7.69     11.47 o 
  -1  18   5      188.96      197.72     33.83 o 
   0  18   5       98.12      125.82     26.51 o 
   1  18   5       62.29       62.80     29.98 o 
   2  18   5        0.03        5.50      7.11 o 
   3  18   5        4.71       15.30     11.48 o 
  -3  19   5       17.72       20.61      9.58 o 
  -2  19   5      117.12      109.40     21.36 o 
  -1  19   5        0.03        5.97      5.33 o 
   0  19   5       79.96       86.01     22.80 o 
   1  19   5       21.37       -2.17     17.89 o 
   2  19   5       14.65       34.59     15.32 o 
  -2  20   5      104.19      109.66     23.16 o 
  -1  20   5        0.75       -4.16     16.61 o 
   0  20   5       13.97        9.67      8.89 o 
   1  20   5      134.14      108.03     24.07 o 
   2  20   5       17.41       -0.54      6.67 o 
  -2  21   5        1.17       -7.09     13.84 o 
  -1  21   5        1.43        3.72      8.00 o 
   0  21   5        0.94        4.53      8.00 o 
   1  21   5        3.73       14.47     15.65 o 
  -1  22   5        4.26        3.68     11.60 o 
   0  22   5       57.48       38.68     22.48 o 
   1  22   5       57.75       66.61     25.76 o 
   0  23   5       12.56        0.55     15.17 o 
  -4   0   6        0.09      -15.95     10.63 o 
  -2   0   6      212.17      223.18     20.50 o 
   0   0   6      344.84      317.55     24.81 o 
   2   0   6        0.40       -1.51      4.71 o 
   4   0   6      320.10      379.02     65.52 o 
  -5   1   6       65.26       47.36     16.53 o 
  -4   1   6        0.09       -9.59     11.06 o 
  -3   1   6      183.03      188.54     19.55 o 
  -2   1   6      343.08      386.05     17.00 o 
  -1   1   6      243.37      226.69     12.09 o 
   0   1   6      602.10      567.13     27.29 o 
   1   1   6       41.13       58.50      6.07 o 
   2   1   6      154.29      162.52     20.14 o 
   3   1   6        8.82       -1.88      6.00 o 
   4   1   6      269.44      282.88     33.16 o 
  -5   2   6       89.73       67.13     20.65 o 
  -4   2   6        4.06        4.72      5.18 o 
  -3   2   6      100.91      113.64     15.09 o 
  -2   2   6      325.30      367.77     17.34 o 
  -1   2   6      544.03      515.55     32.79 o 
   0   2   6      172.99      186.48     15.89 o 
   1   2   6       35.65       26.60      4.37 o 
   2   2   6       96.77       64.90     15.82 o 
   3   2   6       13.18        8.75      4.10 o 
   4   2   6        6.90       15.55      7.06 o 
  -5   3   6        8.87       -1.50      4.55 o 
  -4   3   6      111.70      133.72     25.57 o 
  -3   3   6       76.76       81.40     12.75 o 
  -2   3   6      169.39      166.74     15.67 o 
  -1   3   6      268.61      294.32     19.02 o 
   0   3   6       10.54        2.62      2.76 o 
   1   3   6       18.24       11.09      3.15 o 
   2   3   6      119.71      133.93     11.13 o 
   3   3   6       27.66       26.99      9.08 o 
   4   3   6        1.99        6.12      7.51 o 
  -4   4   6        0.18       -0.32      3.94 o 
  -3   4   6        0.16       -1.57      6.28 o 
  -2   4   6       39.35       44.80     10.67 o 
  -1   4   6     1297.17     1362.01     48.24 o 
   0   4   6      773.35      794.16     32.64 o 
   1   4   6      155.59      193.75     16.67 o 
   2   4   6        7.49        5.90      2.14 o 
   3   4   6     1374.09     1463.26     69.19 o 
   4   4   6      102.82      119.41     21.16 o 
  -4   5   6        1.31       13.38     11.65 o 
  -3   5   6      175.47      209.91     22.46 o 
  -2   5   6        3.05        5.63      7.21 o 
  -1   5   6       77.95      101.19     13.81 o 
   0   5   6      593.16      596.18     27.35 o 
   1   5   6      440.60      413.90     24.88 o 
   2   5   6      112.81      118.29     13.13 o 
   3   5   6       55.45       87.69     17.47 o 
   4   5   6        0.29        0.11      3.25 o 
  -4   6   6       33.17       27.79      9.85 o 
  -3   6   6      127.70      125.83     17.30 o 
  -2   6   6      245.59      247.65     24.67 o 
  -1   6   6       71.59       67.92      9.34 o 
   0   6   6      492.05      588.22     27.70 o 
   1   6   6        6.08        2.54      3.04 o 
   2   6   6       59.07       88.79     12.03 o 
   3   6   6        8.83       15.67      6.23 o 
   4   6   6        7.60        1.87     13.74 o 
  -4   7   6      161.35      171.88     23.17 o 
  -3   7   6       50.22       39.30      9.59 o 
  -2   7   6       14.39        6.49      3.49 o 
  -1   7   6     1337.09     1407.81     41.19 o 
   0   7   6      165.49      164.93     14.42 o 
   1   7   6      986.86     1026.17     36.93 o 
   2   7   6      981.29     1117.30     40.73 o 
   3   7   6      119.76      123.41     20.52 o 
   4   7   6        2.65       18.33     40.44 o 
  -4   8   6        0.07       12.80      8.45 o 
  -3   8   6        5.42        5.10      4.08 o 
  -2   8   6       24.16       19.02      5.92 o 
  -1   8   6      366.49      383.08     16.42 o 
   0   8   6      201.73      205.78     19.28 o 
   1   8   6      149.21      151.58     16.06 o 
   2   8   6      584.49      653.99     32.46 o 
   3   8   6        4.35       -3.06      6.40 o 
   4   8   6        0.48        6.20      9.94 o 
  -4   9   6       12.82       16.97      6.44 o 
  -3   9   6       19.39       13.94      8.13 o 
  -2   9   6       17.73       19.10     10.68 o 
  -1   9   6      198.20      195.54     12.34 o 
   0   9   6       38.59       30.81      7.66 o 
   1   9   6      100.87      129.35     17.34 o 
   2   9   6      303.68      321.99     36.10 o 
   3   9   6       15.46        8.31      4.07 o 
   4   9   6       16.46       19.04      6.56 o 
  -4  10   6       23.83       37.30     11.69 o 
  -3  10   6       28.83       20.10      9.44 o 
  -2  10   6        0.27       10.96      6.25 o 
  -1  10   6       66.07       84.63      9.83 o 
   0  10   6        0.15        1.35      3.40 o 
   1  10   6      162.13      181.62     21.33 o 
   2  10   6        3.74       -0.78      9.64 o 
   3  10   6       48.84       27.15     17.36 o 
   4  10   6        8.97       14.92      8.50 o 
  -4  11   6        5.66        1.07     10.00 o 
  -3  11   6       69.24       52.89     13.89 o 
  -2  11   6       41.71       22.26      9.37 o 
  -1  11   6       24.43       27.19      5.49 o 
   0  11   6       72.34       78.77     13.08 o 
   1  11   6     1263.64     1313.54     58.64 o 
   2  11   6       39.97       59.59     13.53 o 
   3  11   6        0.13       -7.21      9.38 o 
   4  11   6        2.15       -3.30      7.43 o 
  -4  12   6       23.23       20.76      7.89 o 
  -3  12   6      125.74      140.62     23.57 o 
  -2  12   6       14.04        6.46      3.53 o 
  -1  12   6        4.22        0.23      3.35 o 
   0  12   6       90.69       91.69     14.52 o 
   1  12   6      916.67      947.22     51.79 o 
   2  12   6        0.12       -2.16      6.32 o 
   3  12   6        4.61       14.68     11.01 o 
  -4  13   6       11.55       17.03      7.82 o 
  -3  13   6       45.31       30.30      9.66 o 
  -2  13   6        0.26        1.68      5.61 o 
  -1  13   6      130.31      144.16     15.06 o 
   0  13   6       71.46       65.15     12.77 o 
   1  13   6       36.53       38.64     12.34 o 
   2  13   6       22.06       33.17     23.96 o 
   3  13   6       10.71       -7.59      5.06 o 
  -3  14   6       25.82       32.93      9.47 o 
  -2  14   6       84.11       92.96     16.15 o 
  -1  14   6      194.75      188.92     25.80 o 
   0  14   6        0.62        2.63      4.87 o 
   1  14   6        0.23       -1.37      9.67 o 
   2  14   6       45.92       24.72     15.94 o 
   3  14   6       36.36       41.19     14.97 o 
  -3  15   6       15.56       17.06      9.48 o 
  -2  15   6       12.50       21.59     10.91 o 
  -1  15   6       52.68       49.20     14.75 o 
   0  15   6      239.84      234.16     25.22 o 
   1  15   6       17.69        7.43     15.65 o 
   2  15   6      135.46      144.51     28.32 o 
   3  15   6        2.73       16.61     10.86 o 
  -3  16   6        2.54        3.72      7.20 o 
  -2  16   6        8.62       14.19      7.82 o 
  -1  16   6      104.25      125.23     25.19 o 
   0  16   6      145.01      181.74     20.84 o 
   1  16   6        3.76       -0.88      3.17 o 
   2  16   6        0.09       -4.39      3.36 o 
   3  16   6       86.14       35.21     18.22 o 
  -3  17   6       33.84       48.41     15.02 o 
  -2  17   6       25.60       36.06     12.67 o 
  -1  17   6        1.14        8.69      7.27 o 
   0  17   6      123.87      167.00     23.63 o 
   1  17   6       37.80       29.91      8.46 o 
   2  17   6        0.98        1.30      5.09 o 
   3  17   6       22.43        6.38      7.38 o 
  -3  18   6        0.62        1.32      5.87 o 
  -2  18   6       14.97       17.46     11.42 o 
  -1  18   6        6.74        0.00     16.39 o 
   0  18   6       18.51       32.77     12.00 o 
   1  18   6       18.94       11.25      8.28 o 
   2  18   6        9.34        1.53     25.90 o 
  -2  19   6        2.47       -2.31      4.43 o 
  -1  19   6        0.07        0.04     10.69 o 
   0  19   6       41.99       47.14     40.98 o 
   1  19   6       12.92       25.97     10.19 o 
   2  19   6        1.25       -3.62     21.91 o 
  -2  20   6        7.65       -1.56      7.13 o 
  -1  20   6        4.20      -11.72     10.05 o 
   0  20   6        2.32       -2.77      6.37 o 
   1  20   6        3.50       -8.98     26.39 o 
   2  20   6        7.36        0.96     25.30 o 
  -1  21   6        1.76       -1.57      4.94 o 
   0  21   6       19.45       19.19     28.77 o 
   1  21   6        0.65        7.40     10.72 o 
  -1  22   6        1.65       -6.99      6.13 o 
   0  22   6        8.01        9.35     17.28 o 
  -3   0   7        1.16      -28.63     19.09 o 
  -1   0   7       44.99       37.01      6.97 o 
   1   0   7      427.21      391.23     29.67 o 
   3   0   7       17.56       39.69     23.81 o 
  -4   1   7       11.87        9.02      7.42 o 
  -3   1   7       49.77       30.03      8.52 o 
  -2   1   7      130.16      129.89      9.72 o 
  -1   1   7      171.84      149.06     10.69 o 
   0   1   7      406.78      391.95     21.04 o 
   1   1   7       13.80       10.97      3.73 o 
   2   1   7       56.06       46.14     11.91 o 
   3   1   7       17.50       12.37      8.90 o 
   4   1   7       46.46       41.32     15.11 o 
  -4   2   7        7.40       -0.40     12.40 o 
  -3   2   7      278.85      315.45     33.85 o 
  -2   2   7      454.94      523.83     22.56 o 
  -1   2   7       86.91       77.95      7.90 o 
   0   2   7      596.42      627.61     31.33 o 
   1   2   7      216.43      193.82     21.21 o 
   2   2   7       28.73       22.57      8.45 o 
   3   2   7       15.81       19.76      8.13 o 
   4   2   7       50.12       45.96     13.59 o 
  -4   3   7        0.17       -2.70      8.22 o 
  -3   3   7      149.55      177.80     19.60 o 
  -2   3   7       39.51       40.39      7.12 o 
  -1   3   7      357.39      303.03     12.50 o 
   0   3   7     1287.82     1367.32     42.89 o 
   1   3   7       54.46       61.61      6.79 o 
   2   3   7        5.07        2.06      3.12 o 
   3   3   7       71.65       52.95     13.01 o 
   4   3   7       20.49       21.88     10.15 o 
  -4   4   7        2.17        4.33      9.41 o 
  -3   4   7       45.28       40.52     10.27 o 
  -2   4   7        1.28       -3.91      8.40 o 
  -1   4   7       21.73       20.48      5.78 o 
   0   4   7        0.04        1.49      2.79 o 
   1   4   7       25.77       10.37      4.66 o 
   2   4   7        8.97        8.20      3.02 o 
   3   4   7       69.18       77.78     16.67 o 
   4   4   7        0.42        3.48      8.80 o 
  -4   5   7       75.17       71.07     27.33 o 
  -3   5   7       19.47       22.11      8.43 o 
  -2   5   7      166.10      173.33     25.51 o 
  -1   5   7       85.49       88.10     13.40 o 
   0   5   7        9.18        2.06      3.41 o 
   1   5   7        2.89        4.81      3.71 o 
   2   5   7       57.78       68.27     10.64 o 
   3   5   7      152.03      177.35     25.40 o 
   4   5   7        5.51       12.48      8.24 o 
  -4   6   7        1.25      -10.44     11.17 o 
  -3   6   7        3.99        4.67      6.71 o 
  -2   6   7        0.64        1.82      6.73 o 
  -1   6   7        0.00       10.82      5.34 o 
   0   6   7      105.98      123.42     13.37 o 
   1   6   7      333.22      359.88     25.23 o 
   2   6   7      233.50      239.53     20.59 o 
   3   6   7       22.31       11.25     13.84 o 
   4   6   7       14.34       22.85      8.63 o 
  -4   7   7       64.54       53.93     17.30 o 
  -3   7   7       50.33       49.73     13.25 o 
  -2   7   7        8.13        7.62      3.40 o 
  -1   7   7      110.27      129.50     17.09 o 
   0   7   7      534.10      513.82     33.17 o 
   1   7   7        1.50        1.53      2.53 o 
   2   7   7       53.36       48.82     10.01 o 
   3   7   7        0.30        3.46      6.36 o 
   4   7   7        0.41        2.31      6.00 o 
  -4   8   7       44.30       22.68     11.66 o 
  -3   8   7       15.62       13.94      6.56 o 
  -2   8   7        7.15        6.91      6.35 o 
  -1   8   7       24.66       25.79      5.51 o 
   0   8   7      486.09      513.30     28.21 o 
   1   8   7       98.27       92.56     11.86 o 
   2   8   7     1838.62     2089.72     93.00 o 
   3   8   7       56.91       38.30     11.44 o 
   4   8   7        1.23       -1.79      8.13 o 
  -4   9   7        0.46        0.36      6.76 o 
  -3   9   7        0.34       -4.25      8.61 o 
  -2   9   7        7.87        8.72      8.06 o 
  -1   9   7      475.48      489.15     24.77 o 
   0   9   7       15.22        4.18      4.30 o 
   1   9   7       21.03       26.41      4.51 o 
   2   9   7        7.72       11.46      6.29 o 
   3   9   7       62.24       84.82     22.84 o 
   4   9   7       29.35       57.03     20.09 o 
  -4  10   7        0.56        2.37      6.02 o 
  -3  10   7        2.44      -11.11      7.56 o 
  -2  10   7      971.69     1089.18     58.27 o 
  -1  10   7        7.08       10.42      4.02 o 
   0  10   7       61.19       52.83     11.23 o 
   1  10   7      101.47      137.14     19.87 o 
   2  10   7      318.62      393.33     27.41 o 
   3  10   7        3.28       -5.37      6.71 o 
  -4  11   7        0.91      -12.72      8.48 o 
  -3  11   7        4.76       -3.23      6.70 o 
  -2  11   7      237.34      249.29     28.84 o 
  -1  11   7       96.08      107.26     12.45 o 
   0  11   7      209.14      185.52     21.44 o 
   1  11   7       93.54       91.18     17.73 o 
   2  11   7      315.06      340.36     27.89 o 
   3  11   7        3.41        9.51      9.45 o 
  -4  12   7        3.52        1.26      7.87 o 
  -3  12   7       20.62       32.48     10.04 o 
  -2  12   7       47.57       42.81     10.56 o 
  -1  12   7        7.60        7.51      3.69 o 
   0  12   7       36.68       28.23      8.33 o 
   1  12   7      493.47      523.38     50.34 o 
   2  12   7       81.26       94.32     18.77 o 
   3  12   7        0.72       -2.13      5.50 o 
  -3  13   7        1.04       -3.02      4.55 o 
  -2  13   7        1.41        3.60      6.15 o 
  -1  13   7       70.65       56.32     12.74 o 
   0  13   7       96.98      109.89     17.06 o 
   1  13   7      100.10       83.16     14.38 o 
   2  13   7       26.20       16.42      6.48 o 
   3  13   7        4.29       -1.88     13.16 o 
  -3  14   7       32.54       50.72     13.47 o 
  -2  14   7       15.81       16.30     10.50 o 
  -1  14   7       78.49       73.43     13.49 o 
   0  14   7      135.52      148.84     18.14 o 
   1  14   7       55.16       46.46     11.25 o 
   2  14   7      342.71      392.08     38.34 o 
   3  14   7        6.31       13.32      7.61 o 
  -3  15   7      123.85      145.53     22.56 o 
  -2  15   7        7.49        7.50     10.82 o 
  -1  15   7        9.93       10.80      7.54 o 
   0  15   7      251.03      233.66     26.13 o 
   1  15   7       68.22       63.16     14.73 o 
   2  15   7       47.05       47.34     14.26 o 
   3  15   7        5.31        0.76      7.42 o 
  -3  16   7        0.19        5.71      5.71 o 
  -2  16   7       14.05       11.55     17.25 o 
  -1  16   7       28.81       37.75     13.98 o 
   0  16   7      114.18      108.89     20.30 o 
   1  16   7       16.53        9.48      6.79 o 
   2  16   7        8.36        1.62      6.06 o 
  -3  17   7        1.17        2.94      7.31 o 
  -2  17   7       42.20       30.98     27.13 o 
  -1  17   7       46.88       49.17     18.63 o 
   0  17   7       44.18       51.43     15.36 o 
   1  17   7        0.00       -5.05      7.93 o 
   2  17   7        1.89       15.90      7.61 o 
  -2  18   7       34.00       20.56     21.20 o 
  -1  18   7       36.79       35.60     20.07 o 
   0  18   7       19.19       12.99     17.43 o 
   1  18   7       12.55        2.58      7.97 o 
   2  18   7        4.01       -6.97      9.58 o 
  -2  19   7       14.57       54.65     18.88 o 
  -1  19   7       20.16       27.75     14.56 o 
   0  19   7        0.61       -5.67     36.09 o 
   1  19   7        0.39       -2.50      5.17 o 
   2  19   7        0.04       17.05     16.34 o 
  -1  20   7       67.11       87.60     24.39 o 
   0  20   7       24.48        6.84     21.97 o 
   1  20   7       11.82        5.43      8.94 o 
  -1  21   7       95.64      123.23     30.68 o 
   0  21   7        0.00       -9.24     12.62 o 
  -4   0   8       16.08       12.66     10.38 o 
  -2   0   8       25.67        7.12     10.78 o 
   0   0   8       87.86       82.10     14.32 o 
   2   0   8        2.23        9.95     10.72 o 
   4   0   8       26.34      -14.14     19.79 o 
  -4   1   8        0.01       -1.46      8.71 o 
  -3   1   8        2.20       -1.13      9.19 o 
  -2   1   8      137.52      131.68     13.50 o 
  -1   1   8      355.52      346.05     28.45 o 
   0   1   8       27.13       28.75      5.50 o 
   1   1   8      247.21      189.46     27.79 o 
   2   1   8       94.44      148.95     27.32 o 
   3   1   8        0.13        9.26     11.52 o 
   4   1   8        9.77       -4.27      7.18 o 
  -4   2   8        0.04        4.52      6.55 o 
  -3   2   8       46.72       51.34     13.26 o 
  -2   2   8       61.26       74.90     10.66 o 
  -1   2   8      136.76      128.50     10.28 o 
   0   2   8       11.99        5.21      3.23 o 
   1   2   8        9.02       13.04      5.44 o 
   2   2   8        0.17        1.36      4.79 o 
   3   2   8       80.79       87.89     18.16 o 
   4   2   8       12.03       -3.05      6.87 o 
  -4   3   8        6.58       14.07     11.45 o 
  -3   3   8       16.47       20.04     10.66 o 
  -2   3   8       96.44      111.19     14.34 o 
  -1   3   8       67.39       56.88     10.20 o 
   0   3   8       70.71       70.39     10.19 o 
   1   3   8       11.62       13.89      3.45 o 
   2   3   8      111.81       96.69     17.78 o 
   3   3   8        1.03       -2.17      4.05 o 
   4   3   8        3.44       -0.99      6.94 o 
  -4   4   8        0.77       -0.91      4.88 o 
  -3   4   8        6.85        3.83      6.32 o 
  -2   4   8       90.49      118.13     15.01 o 
  -1   4   8      259.72      273.31     23.73 o 
   0   4   8       90.76       68.17     11.57 o 
   1   4   8      131.56      129.29     15.57 o 
   2   4   8        2.96       -5.35      3.57 o 
   3   4   8        0.21        5.60      6.03 o 
   4   4   8       18.31       15.26      8.17 o 
  -4   5   8       11.18       -0.65      4.50 o 
  -3   5   8       30.80       26.03     13.58 o 
  -2   5   8       12.53       10.20      5.50 o 
  -1   5   8       51.87       81.62     33.88 o 
   0   5   8      281.06      296.35     22.10 o 
   1   5   8       21.24       14.66      5.09 o 
   2   5   8       38.16       33.80     10.49 o 
   3   5   8       21.16       23.61     10.26 o 
   4   5   8        1.02       -7.94      7.88 o 
  -4   6   8       34.09       12.11     14.36 o 
  -3   6   8       79.08      162.82     45.96 o 
  -2   6   8        5.09        2.09      5.63 o 
  -1   6   8      141.94      138.84     18.36 o 
   0   6   8     1429.07     1457.17     51.82 o 
   1   6   8      305.61      288.04     23.77 o 
   2   6   8       48.54       51.29     13.45 o 
   3   6   8       17.89       26.22     13.17 o 
   4   6   8       26.35       24.20     10.68 o 
  -4   7   8       27.87       18.29     27.04 o 
  -3   7   8       15.27        6.02      9.17 o 
  -2   7   8        6.17       -0.37      5.55 o 
  -1   7   8      376.83      420.48     32.65 o 
   0   7   8       99.24       86.16     11.66 o 
   1   7   8      224.62      243.65     22.00 o 
   2   7   8      184.02      184.68     25.75 o 
   3   7   8      168.26      210.22     29.45 o 
   4   7   8        1.62       19.82     12.27 o 
  -4   8   8        1.45       -2.70     23.26 o 
  -3   8   8        0.09       -1.78      4.49 o 
  -2   8   8        0.15       -2.31      3.21 o 
  -1   8   8       29.87      115.97     39.18 o 
   0   8   8       44.24       58.29     11.58 o 
   1   8   8       82.93       89.11     13.62 o 
   2   8   8       23.65        9.73     11.49 o 
   3   8   8        4.03        0.87      5.14 o 
  -4   9   8        9.98       16.87     15.94 o 
  -3   9   8        0.63       -6.35      7.00 o 
  -2   9   8       21.86       11.59      8.85 o 
  -1   9   8       36.96       42.42      7.80 o 
   0   9   8       15.03        6.70      5.72 o 
   1   9   8      205.37      210.48     21.55 o 
   2   9   8      237.75      247.02     29.99 o 
   3   9   8        3.42        7.66     13.76 o 
  -4  10   8        1.14       10.40      8.35 o 
  -3  10   8        0.72       -1.74      4.52 o 
  -2  10   8       50.35       62.49     13.96 o 
  -1  10   8      293.88      279.77     20.34 o 
   0  10   8        8.43        6.55      4.80 o 
   1  10   8     1260.63     1345.43     49.40 o 
   2  10   8        9.67       17.35      8.22 o 
   3  10   8       69.26      101.25     26.40 o 
  -4  11   8        2.08       15.74     11.40 o 
  -3  11   8        7.17        9.27      7.59 o 
  -2  11   8        3.64        4.49      6.03 o 
  -1  11   8       29.45       22.47      6.90 o 
   0  11   8        6.09       11.75      4.85 o 
   1  11   8      513.40      519.57     31.01 o 
   2  11   8        4.23        6.41      3.57 o 
   3  11   8        7.21      -16.96     17.08 o 
  -3  12   8       16.56        6.16      9.31 o 
  -2  12   8      144.25      143.78     19.11 o 
  -1  12   8       17.75       14.37      6.18 o 
   0  12   8      108.68      128.62     16.41 o 
   1  12   8      846.23      833.81     40.22 o 
   2  12   8       89.86      117.73     22.34 o 
   3  12   8        3.85       12.79     13.61 o 
  -3  13   8       10.77       17.43     10.79 o 
  -2  13   8        3.61        1.90      5.71 o 
  -1  13   8       46.31       30.99     14.21 o 
   0  13   8        0.97        2.29      7.53 o 
   1  13   8       74.61       71.91     15.32 o 
   2  13   8      386.40      430.73     35.84 o 
   3  13   8       82.32       81.98     19.72 o 
  -3  14   8       20.96       19.52      9.84 o 
  -2  14   8       24.18       21.98     11.29 o 
  -1  14   8        1.07       -1.08      8.63 o 
   0  14   8      294.62      361.67     46.04 o 
   1  14   8       25.51       27.07     10.96 o 
   2  14   8       59.22       57.37     13.94 o 
   3  14   8        0.62       -7.49      7.58 o 
  -3  15   8        0.02        3.96      8.46 o 
  -2  15   8       24.70       22.95     18.18 o 
  -1  15   8        2.78        7.41      7.29 o 
   0  15   8      168.82      199.87     31.75 o 
   1  15   8       95.24      103.78     23.37 o 
   2  15   8        9.93        1.64      8.62 o 
  -3  16   8        0.36       11.62      8.09 o 
  -2  16   8       19.63       24.31     22.49 o 
  -1  16   8      234.74      302.05     42.56 o 
   0  16   8      111.65      145.69     24.08 o 
   1  16   8        2.23      -13.34      8.89 o 
   2  16   8        5.31        6.40      6.86 o 
  -2  17   8       12.85       -0.12     15.22 o 
  -1  17   8        9.89       11.12      9.03 o 
   0  17   8       72.39       61.60     20.53 o 
   1  17   8        5.04       -1.50      6.25 o 
   2  17   8       12.03        1.21     25.16 o 
  -2  18   8       34.29       44.61     17.33 o 
  -1  18   8        3.43        3.89      8.60 o 
   0  18   8        0.12       -5.35     19.93 o 
   1  18   8        0.04       -5.77      4.52 o 
  -1  19   8       60.79       59.60     21.70 o 
   0  19   8      161.95      191.59     90.45 o 
   1  19   8       22.08       20.90     21.47 o 
  -1  20   8        5.83      -16.44     13.94 o 
   0  20   8       47.37       26.52     50.29 o 
  -3   0   9      103.41       83.51     22.93 o 
  -1   0   9      208.25      207.67     28.67 o 
   1   0   9      220.01      206.56     25.67 o 
   3   0   9       78.71      115.58     35.81 o 
  -4   1   9        0.22       -6.73     12.70 o 
  -3   1   9        0.66       -2.31      4.32 o 
  -2   1   9       51.33       37.36      8.89 o 
  -1   1   9       13.29        5.23      3.16 o 
   0   1   9       69.42       67.20      9.27 o 
   1   1   9        7.70        2.76      3.59 o 
   2   1   9        6.00       -9.22      7.50 o 
   3   1   9        9.97       -0.14     10.79 o 
  -4   2   9       36.58       44.19     13.25 o 
  -3   2   9        1.33       -0.79      7.02 o 
  -2   2   9      125.92      129.12     23.05 o 
  -1   2   9      837.94      847.47     47.93 o 
   0   2   9      278.31      273.12     18.57 o 
   1   2   9        5.13       14.51      8.56 o 
   2   2   9      214.65      259.62     38.47 o 
   3   2   9       28.93       39.62     14.41 o 
  -4   3   9        6.16        7.94     18.10 o 
  -3   3   9        3.86       -0.99      8.96 o 
  -2   3   9      110.08      112.58     18.84 o 
  -1   3   9      162.88      160.46     16.80 o 
   0   3   9        2.51        4.03      5.09 o 
   1   3   9      147.77      167.99     28.87 o 
   2   3   9      116.84      124.50     20.83 o 
   3   3   9        9.41       17.84     14.20 o 
  -4   4   9        8.30        4.45     18.60 o 
  -3   4   9        1.77       -0.45      5.33 o 
  -2   4   9      172.17      211.39     20.57 o 
  -1   4   9      109.43      118.05     16.35 o 
   0   4   9       33.72       27.23      8.03 o 
   1   4   9        4.80        7.77      4.95 o 
   2   4   9       98.67      122.33     20.72 o 
   3   4   9       68.24       54.45     15.80 o 
  -4   5   9       13.11        6.08     19.16 o 
  -3   5   9        8.36       11.23     11.55 o 
  -2   5   9      103.81      127.19     18.92 o 
  -1   5   9        6.13       11.72      6.38 o 
   0   5   9      750.77      694.95     41.64 o 
   1   5   9        0.03        1.25      3.38 o 
   2   5   9        3.85       14.20      8.54 o 
   3   5   9        3.79       -0.74      5.17 o 
  -4   6   9        3.88        0.83      7.64 o 
  -3   6   9       41.11       38.85     15.97 o 
  -2   6   9       22.64       17.41     12.35 o 
  -1   6   9        0.18        0.12      4.55 o 
   0   6   9      393.21      388.68     31.63 o 
   1   6   9      301.01      322.16     26.43 o 
   2   6   9        8.06       15.65      5.50 o 
   3   6   9      186.65      250.26     32.89 o 
  -4   7   9       24.18       10.60      9.15 o 
  -3   7   9      140.30      136.29     32.03 o 
  -2   7   9        0.01       -0.96      5.09 o 
  -1   7   9        6.12        6.45      3.92 o 
   0   7   9      213.65      200.88     19.59 o 
   1   7   9      161.41      163.83     18.64 o 
   2   7   9       10.94        2.39      5.59 o 
   3   7   9        1.29        1.91      4.61 o 
  -4   8   9        7.26        6.95      6.77 o 
  -3   8   9       25.92       29.28     15.07 o 
  -2   8   9       92.53      109.58     18.89 o 
  -1   8   9       42.73       42.30      9.68 o 
   0   8   9        8.66        5.39      5.27 o 
   1   8   9       17.94       24.00      5.62 o 
   2   8   9        0.11       -0.07      8.47 o 
   3   8   9       24.75       27.27     11.92 o 
  -3   9   9        4.08       23.97     14.39 o 
  -2   9   9       29.91       17.06     12.34 o 
  -1   9   9       49.95       65.23     11.69 o 
   0   9   9        8.80       10.62      7.00 o 
   1   9   9      506.29      529.21     35.35 o 
   2   9   9       18.64        4.47      5.47 o 
   3   9   9        8.02      -10.24      8.63 o 
  -3  10   9        0.34        3.86     17.65 o 
  -2  10   9       33.14       27.84     11.73 o 
  -1  10   9        0.21       -2.24      4.26 o 
   0  10   9        3.97        2.34      4.52 o 
   1  10   9       17.45       25.77      8.40 o 
   2  10   9        1.24       -8.71      6.98 o 
   3  10   9        6.76       -0.64      4.33 o 
  -3  11   9       11.79        0.94      4.55 o 
  -2  11   9       17.85       10.56      8.93 o 
  -1  11   9        0.39        2.99      4.09 o 
   0  11   9      113.92      122.86     19.02 o 
   1  11   9      106.29      110.72     15.80 o 
   2  11   9       82.43       69.74     16.56 o 
   3  11   9        0.27        7.10     25.19 o 
  -3  12   9       13.38       15.78     13.18 o 
  -2  12   9      159.24      141.75     19.64 o 
  -1  12   9        7.82       20.24      9.56 o 
   0  12   9       39.66       50.80     11.89 o 
   1  12   9       96.86      115.88     15.53 o 
   2  12   9       10.78        6.46     10.11 o 
   3  12   9        8.94       14.03     12.36 o 
  -3  13   9       35.90       27.55     12.32 o 
  -2  13   9       13.10        5.99      5.52 o 
  -1  13   9        9.06        6.00      5.14 o 
   0  13   9        3.41        1.54      3.41 o 
   1  13   9       12.48        7.76      6.93 o 
   2  13   9       23.43       28.86     12.13 o 
  -3  14   9       17.10       24.11     11.72 o 
  -2  14   9       19.52       33.90     12.75 o 
  -1  14   9        0.22        9.15      6.25 o 
   0  14   9       51.81       53.28     13.96 o 
   1  14   9       85.34       78.35     13.19 o 
   2  14   9       13.14        8.87     11.11 o 
  -2  15   9        4.40       -1.06      4.76 o 
  -1  15   9      111.43      133.74     28.43 o 
   0  15   9      259.91      301.61     29.49 o 
   1  15   9       48.47       32.05      9.44 o 
   2  15   9       24.83       21.26     10.04 o 
  -2  16   9       20.73       16.71     16.48 o 
  -1  16   9        1.79       -0.12      8.44 o 
   0  16   9      169.97      189.57     29.18 o 
   1  16   9       19.30       10.24      3.97 o 
   2  16   9       27.58       18.87     10.79 o 
  -2  17   9       11.55       25.58     10.15 o 
  -1  17   9       10.24       29.47     19.83 o 
   0  17   9       66.94       61.23     18.75 o 
   1  17   9        0.38       -7.70     14.23 o 
  -1  18   9      127.12      157.62     57.39 o 
   0  18   9       13.41       25.75      9.97 o 
   1  18   9       19.28       36.41     15.01 o 
   0  19   9        7.48       -7.87     11.73 o 
  -4   0  10       11.77       28.69     16.54 o 
  -2   0  10      259.76      273.78     39.36 o 
   0   0  10      110.25      105.89     18.01 o 
   2   0  10       80.26      122.45     41.51 o 
  -4   1  10        8.94       17.13     11.66 o 
  -3   1  10       11.34       15.70      8.11 o 
  -2   1  10       18.07       22.85      7.53 o 
  -1   1  10      492.48      515.18     33.42 o 
   0   1  10        8.11        5.77      5.16 o 
   1   1  10       51.13       62.24     16.57 o 
   2   1  10       62.67       89.92     24.11 o 
   3   1  10       34.03       28.05     16.98 o 
  -4   2  10        3.91        2.32      8.71 o 
  -3   2  10        6.28        6.12      5.93 o 
  -2   2  10      361.00      363.67     37.23 o 
  -1   2  10      788.35      805.37     35.40 o 
   0   2  10      354.62      320.89     21.16 o 
   1   2  10      182.19      155.34     21.82 o 
   2   2  10       18.43       35.82     15.42 o 
   3   2  10       49.89       43.66     17.16 o 
  -4   3  10       33.68       28.36     12.15 o 
  -3   3  10        5.73        1.63      4.68 o 
  -2   3  10        5.62        4.42      4.95 o 
  -1   3  10      390.82      393.76     27.70 o 
   0   3  10      238.55      250.26     21.20 o 
   1   3  10       28.52       22.86      8.71 o 
   2   3  10        8.37       -1.03      9.65 o 
   3   3  10        1.42       -9.25     10.71 o 
  -4   4  10        0.28        3.05      6.98 o 
  -3   4  10       57.35       74.62     24.32 o 
  -2   4  10        1.92       -3.39      7.92 o 
  -1   4  10       35.76       30.79      8.29 o 
   0   4  10       92.38      101.77     16.33 o 
   1   4  10       94.97      109.92     18.30 o 
   2   4  10       90.35      117.66     27.46 o 
   3   4  10        1.21        7.03      5.03 o 
  -4   5  10        0.06       -6.23     37.65 o 
  -3   5  10       68.89      104.81     27.43 o 
  -2   5  10        1.04        1.55      7.41 o 
  -1   5  10       12.51        5.02      4.96 o 
   0   5  10      338.66      362.76     31.54 o 
   1   5  10       96.60      113.31     19.36 o 
   2   5  10       20.71       29.38     14.03 o 
   3   5  10       62.10       79.38     18.92 o 
  -3   6  10       30.08       40.73     16.76 o 
  -2   6  10        1.51       -0.06      8.44 o 
  -1   6  10        0.03        7.16      4.69 o 
   0   6  10       78.59       57.77     12.39 o 
   1   6  10       68.86       61.98     12.23 o 
   2   6  10        3.81        7.68      7.44 o 
   3   6  10       31.22       19.17     12.99 o 
  -3   7  10        9.08       19.45     15.24 o 
  -2   7  10       16.57       14.95     15.44 o 
  -1   7  10       46.86       32.92      8.57 o 
   0   7  10       73.39       86.77     20.48 o 
   1   7  10       76.15       60.50     12.18 o 
   2   7  10       31.62       34.38      9.80 o 
   3   7  10       49.58       64.74     20.39 o 
  -3   8  10        3.92      -14.59      9.73 o 
  -2   8  10        7.12        8.30      5.08 o 
  -1   8  10       32.09       33.10      8.73 o 
   0   8  10      293.52      289.36     29.48 o 
   1   8  10       65.87       71.66     12.73 o 
   2   8  10       28.96       28.65     11.52 o 
   3   8  10       67.78      116.51     23.21 o 
  -3   9  10       47.23       48.08     20.20 o 
  -2   9  10       40.05       46.35     12.70 o 
  -1   9  10        0.02        6.85      4.87 o 
   0   9  10       29.56       26.60      9.39 o 
   1   9  10       19.41       20.43      7.10 o 
   2   9  10       43.02       55.23     15.90 o 
   3   9  10        0.07        4.62     14.01 o 
  -3  10  10       13.57        5.75     12.17 o 
  -2  10  10        2.61        6.64      4.94 o 
  -1  10  10        9.28        8.19      4.65 o 
   0  10  10        4.63        3.32      4.12 o 
   1  10  10      138.75      107.40     16.56 o 
   2  10  10       65.92       68.42     16.79 o 
  -3  11  10       24.70       13.40     10.99 o 
  -2  11  10       62.11       61.68     13.28 o 
  -1  11  10        0.08        2.50      5.67 o 
   0  11  10        2.88       -3.93      5.41 o 
   1  11  10      127.53      117.49     17.67 o 
   2  11  10       25.09       30.02     11.63 o 
  -3  12  10        0.37       -0.21     10.37 o 
  -2  12  10        0.81        1.64      2.93 o 
  -1  12  10        5.38       13.64      5.63 o 
   0  12  10       54.81       82.71     16.23 o 
   1  12  10       62.47       51.83     12.11 o 
   2  12  10        2.57        0.67      7.49 o 
  -2  13  10        4.58       -5.82      7.65 o 
  -1  13  10       33.75       31.92      9.44 o 
   0  13  10       46.48       50.23     12.90 o 
   1  13  10        0.17       -2.05      3.33 o 
   2  13  10       38.60       29.06     16.67 o 
  -2  14  10       14.80       10.37     12.13 o 
  -1  14  10        0.05        2.41      5.84 o 
   0  14  10        0.72        0.36      7.68 o 
   1  14  10        9.45       -2.52      4.93 o 
   2  14  10        4.30        2.18      9.59 o 
  -2  15  10       32.35       26.48     13.68 o 
  -1  15  10       27.08       44.50     19.38 o 
   0  15  10      118.67      142.40     24.44 o 
   1  15  10        3.93        2.41      3.18 o 
  -1  16  10       12.36        4.74     14.57 o 
   0  16  10        0.01       11.28      8.64 o 
   1  16  10       77.50       70.06     16.61 o 
  -1  17  10        8.67       -4.37     11.19 o 
   0  17  10        0.13       -9.38     16.20 o 
  -3   0  11        2.28        8.57      9.89 o 
  -1   0  11      134.71      132.27     24.74 o 
   1   0  11      100.71      104.21     37.75 o 
   3   0  11        1.96      -37.93     25.29 o 
  -3   1  11        0.26       -6.79      6.29 o 
  -2   1  11      288.87      288.40     28.95 o 
  -1   1  11        1.10       -0.52      3.96 o 
   0   1  11      125.54      103.47     17.57 o 
   1   1  11       16.17       11.14      9.60 o 
   2   1  11      248.35      277.03     44.08 o 
   3   1  11        9.94        5.36      7.51 o 
  -3   2  11        2.54       -1.29      5.48 o 
  -2   2  11       65.30       64.33     12.93 o 
  -1   2  11      426.85      404.69     40.13 o 
   0   2  11      127.12      125.92     19.46 o 
   1   2  11       60.67       63.35     20.20 o 
   2   2  11       21.96       33.51     15.69 o 
   3   2  11        0.62       -4.56      6.83 o 
  -3   3  11       15.75        7.65      6.83 o 
  -2   3  11       38.26       22.53     12.06 o 
  -1   3  11        8.25        0.11      6.04 o 
   0   3  11       28.53       14.00     35.40 o 
   1   3  11      321.47      392.02     53.16 o 
   2   3  11       35.13       31.47     13.49 o 
   3   3  11        1.11        0.47     14.74 o 
  -3   4  11       42.90       49.70     16.81 o 
  -2   4  11       29.36       14.36      9.20 o 
  -1   4  11       80.27       67.95     17.98 o 
   0   4  11       15.18       16.70      8.18 o 
   1   4  11       25.54       24.15     29.67 o 
   2   4  11       15.97       27.05     17.72 o 
   3   4  11       18.33       20.64     12.57 o 
  -3   5  11       26.99       35.21     18.21 o 
  -2   5  11       11.35       17.60     12.73 o 
  -1   5  11       11.71       55.77     47.48 o 
   0   5  11       96.77      151.79     28.30 o 
   1   5  11       17.68       17.00      6.90 o 
   2   5  11       16.40       12.92     11.87 o 
   3   5  11        8.62       -4.10     26.87 o 
  -3   6  11      103.28      116.30     35.51 o 
  -2   6  11       42.02       21.34     17.04 o 
  -1   6  11      103.62      115.28     17.38 o 
   0   6  11      325.07      297.92     44.32 o 
   1   6  11       11.81        1.84      5.77 o 
   2   6  11        5.61       11.89     12.93 o 
  -3   7  11       50.83       78.71     25.62 o 
  -2   7  11        4.99       -9.53     10.94 o 
  -1   7  11        1.59        0.86      5.87 o 
   0   7  11      177.35      195.13     31.84 o 
   1   7  11       42.46        6.66      8.10 o 
   2   7  11        7.25        1.56      4.67 o 
  -3   8  11        1.17      -17.96     11.97 o 
  -2   8  11       34.24       79.38     24.00 o 
  -1   8  11        8.74        6.55      3.57 o 
   0   8  11        5.21        1.49      7.22 o 
   1   8  11        0.57        2.26      4.86 o 
   2   8  11        0.07       -2.15     10.07 o 
  -3   9  11        4.85       13.18     10.10 o 
  -2   9  11        6.67       10.54     15.00 o 
  -1   9  11       30.96       27.90      8.90 o 
   0   9  11       11.98        3.99      7.23 o 
   1   9  11       15.08       38.32     10.42 o 
   2   9  11       49.90       38.06     21.67 o 
  -3  10  11        5.99       -7.92     15.88 o 
  -2  10  11        9.16       -6.90      9.24 o 
  -1  10  11        1.78       -2.17      4.70 o 
   0  10  11        2.17       13.21     11.13 o 
   1  10  11        0.02       -0.99      6.03 o 
   2  10  11       23.85       29.66     11.82 o 
  -2  11  11       17.90       -1.41      6.87 o 
  -1  11  11        6.10       10.74      5.36 o 
   0  11  11        0.15       -7.26     10.09 o 
   1  11  11       53.92       62.86     13.33 o 
   2  11  11      175.98      196.72     37.36 o 
  -2  12  11       14.15       37.10     19.05 o 
  -1  12  11       83.43       85.86     18.12 o 
   0  12  11        4.58        0.10     26.53 o 
   1  12  11       13.22        0.99      5.37 o 
   2  12  11       66.28       87.59     25.81 o 
  -2  13  11        0.79      -10.31      9.16 o 
  -1  13  11       42.74       67.25     14.97 o 
   0  13  11        8.72        4.11     10.19 o 
   1  13  11        0.85        5.91      3.94 o 
  -1  14  11       40.06       27.01     10.68 o 
   0  14  11        7.00       -7.72      7.06 o 
   1  14  11       11.08       25.51     10.28 o 
  -1  15  11        6.94        7.33      8.87 o 
   0  15  11        7.37        1.22      4.85 o 
  -2   0  12      315.97      292.30     42.52 o 
   0   0  12        8.05       16.96      9.78 o 
   2   0  12       61.62       46.22     29.34 o 
  -3   1  12        2.72       -4.32      7.45 o 
  -2   1  12        4.32       -6.70      7.34 o 
  -1   1  12       68.44       64.43     12.17 o 
   0   1  12       61.84       54.03     12.05 o 
   1   1  12       36.30       32.43     15.06 o 
   2   1  12        2.62       12.48     14.23 o 
  -3   2  12        1.28        3.01      8.78 o 
  -2   2  12      286.47      301.26     30.74 o 
  -1   2  12      229.21      204.21     22.37 o 
   0   2  12        0.08        0.03      3.75 o 
   1   2  12        0.31       -8.24     11.09 o 
   2   2  12        0.92       15.87      8.70 o 
  -3   3  12        4.86       23.59     11.85 o 
  -2   3  12       32.78       20.34      7.94 o 
  -1   3  12       96.33       68.53     13.48 o 
   0   3  12        0.02       -4.42      7.12 o 
   1   3  12       50.35       55.34     21.06 o 
   2   3  12       87.18       62.58     26.46 o 
  -3   4  12        0.10        6.24      7.35 o 
  -2   4  12        1.58       -4.93     16.28 o 
  -1   4  12        3.89        1.89      3.54 o 
   0   4  12        0.02        5.40      9.43 o 
   1   4  12       25.02       38.87     18.03 o 
   2   4  12        0.77       -3.19      6.66 o 
  -3   5  12       90.60      109.19     31.13 o 
  -2   5  12      123.76      114.88     26.14 o 
  -1   5  12       70.83       83.77     18.89 o 
   0   5  12       65.94       81.35     20.86 o 
   1   5  12        3.90       -9.94      7.60 o 
   2   5  12        0.11       -7.94      7.69 o 
  -3   6  12        0.35        5.19     21.80 o 
  -2   6  12        0.05       -5.99      9.40 o 
  -1   6  12        2.60        2.54      5.41 o 
   0   6  12       63.18       79.56     21.80 o 
   1   6  12       20.61       36.22     17.80 o 
   2   6  12        4.68        1.57      7.87 o 
  -2   7  12       14.96       25.95     15.70 o 
  -1   7  12       27.33       28.81     10.01 o 
   0   7  12        6.20       13.70     10.64 o 
   1   7  12       18.51       22.37     13.28 o 
   2   7  12        6.79        3.35      5.58 o 
  -2   8  12       21.45       35.57     16.37 o 
  -1   8  12        6.86       19.40     10.77 o 
   0   8  12        9.97        8.04      6.08 o 
   1   8  12       22.76       32.04     15.81 o 
   2   8  12        2.52        7.92      6.25 o 
  -2   9  12       15.26       12.85     14.25 o 
  -1   9  12        3.06        0.13      5.29 o 
   0   9  12       39.73       24.76     12.95 o 
   1   9  12       20.73       25.20     14.84 o 
  -2  10  12        0.17        7.44      6.76 o 
  -1  10  12       13.28       23.64      9.51 o 
   0  10  12       43.84       65.93     20.45 o 
   1  10  12       19.30       29.76     11.60 o 
  -2  11  12        0.77        0.10      5.58 o 
  -1  11  12        8.29       19.25      8.69 o 
   0  11  12       67.66       65.96     20.07 o 
   1  11  12        2.67        4.46      4.80 o 
  -1  12  12        6.43        5.69      6.96 o 
   0  12  12       29.83       25.12     12.55 o 
   1  12  12        0.12       -0.90      9.10 o 
  -1  13  12        8.73       11.39      8.93 o 
   0  13  12        4.27        2.19      3.95 o 
  -1   0  13       14.61       38.75     19.96 o 
   1   0  13        1.22       21.38     19.42 o 
  -2   1  13        6.27       -4.77     10.93 o 
  -1   1  13        0.15       -1.72      6.03 o 
   0   1  13       19.76       14.91      5.89 o 
   1   1  13       59.40       80.47     39.94 o 
   2   1  13        1.50       16.09     14.14 o 
  -2   2  13        4.39        2.70      3.85 o 
  -1   2  13       10.11       24.25     12.53 o 
   0   2  13       21.08       29.92     11.09 o 
   1   2  13       30.13       -4.30     12.88 o 
  -2   3  13        3.91       -1.28      7.85 o 
  -1   3  13        0.77       11.35     11.83 o 
   0   3  13       30.21       58.58     16.69 o 
   1   3  13       17.76       -5.50     12.07 o 
  -2   4  13        1.62       -1.69      4.89 o 
  -1   4  13       12.25       16.36      8.19 o 
   0   4  13        0.15       13.50      6.35 o 
   1   4  13        0.92       18.32      8.58 o 
  -2   5  13       34.20       35.86     11.21 o 
  -1   5  13        3.07        3.77      6.99 o 
   0   5  13       29.94       29.99     13.57 o 
   1   5  13       47.73       63.15     23.94 o 
  -2   6  13        7.43       -7.56      7.88 o 
  -1   6  13        6.56        4.39      5.89 o 
   0   6  13       75.17       58.45     30.11 o 
   1   6  13      144.16      114.33     32.69 o 
  -2   7  13       14.73       16.65     16.38 o 
  -1   7  13       13.36       30.83     13.46 o 
   0   7  13       39.36       81.16     22.70 o 
   1   7  13       22.41       11.67     13.09 o 
  -1   8  13       23.24       15.05     19.81 o 
   0   8  13       32.53       28.16     14.28 o 
   1   8  13       21.72       33.16     18.52 o 
  -1   9  13       79.62      109.94     28.41 o 
   0   9  13        2.34      -16.27     10.84 o 
  -1  10  13        8.63       17.86     11.20 o 
   0  10  13        1.38       -1.68      7.69 o 
   0   0  14        0.21       37.09     25.97 o 
  -1   1  14       20.47       45.96     17.88 o 
   0   1  14        6.20       14.38     24.89 o 
  -1   2  14        0.13       -0.13      6.01 o 
   0   2  14       64.34       61.00     26.20 o 
  -1   3  14        3.16       -5.73      7.10 o 
   0   3  14       20.42       31.15     17.61 o 
  -1   4  14       15.73       13.86     18.10 o 
   0   4  14       20.75       -9.94      7.96 o 
  -1   5  14       14.54        7.62      6.63 o 
   0   5  14        0.13      -10.09     13.46 o 
                                                 
